# Supplementary material for: Tumor methionine metabolism drives T-cell exhaustion in hepatocellular carcinoma
Source: Nat Commun. 2021 Mar 5;12:1455. doi: 10.1038/s41467-021-21804-1 (PMC7935900; doi:10.1038/s41467-021-21804-1)
Supplement: Supplementary file 3 — Supplementary Data 1 [file 41467_2021_21804_MOESM3_ESM.xlsx]

## Sheet: Sheet1
Supplementary Data 1. CD8+ T cell exhausion signature
gene	average expression in exhausted CD8+ T cells	average expression in non-exhausted CD8+ T cells	Fold-change	Parametric p-value*	FDR
RGS1	2438.66	15.7	155.329	< 1e-07	< 1e-07
PDCD1	461.33	4.01	115.045	< 1e-07	< 1e-07
HAVCR2	199.63	1.89	105.624	< 1e-07	< 1e-07
CCL3	206.88	3.14	65.8854	< 1e-07	< 1e-07
TIGIT	468.35	11.75	39.8596	< 1e-07	< 1e-07
CTLA4	37.89	1.37	27.6569	< 1e-07	< 1e-07
CD27	841.3	30.47	27.6108	< 1e-07	< 1e-07
SIRPG	276.65	12.11	22.8448	< 1e-07	< 1e-07
TNFRSF9	29.34	1.44	20.375	< 1e-07	< 1e-07
PHLDA1	32.97	1.64	20.1037	< 1e-07	< 1e-07
IFNG	61.66	3.42	18.0292	< 1e-07	< 1e-07
CD27-AS1	252.95	14.9	16.9765	< 1e-07	< 1e-07
RGS2	64.37	4.36	14.7638	< 1e-07	< 1e-07
TOX	59.9	4.06	14.7537	< 1e-07	< 1e-07
MIR155HG	28.05	2	14.025	< 1e-07	< 1e-07
MIR4632	303.48	21.73	13.9659	< 1e-07	< 1e-07
ICOS	55.81	4.06	13.7463	< 1e-07	< 1e-07
ITM2A	731.05	56.56	12.9252	< 1e-07	< 1e-07
WARS	48.44	3.81	12.7139	< 1e-07	< 1e-07
CXCR6	547.65	43.82	12.4977	< 1e-07	< 1e-07
CD38	24.4	2.11	11.564	< 1e-07	< 1e-07
ACP5	27.2	2.46	11.0569	< 1e-07	< 1e-07
TNFRSF1B	287.13	26.77	10.7258	< 1e-07	< 1e-07
CTSD	684.29	65.36	10.4696	< 1e-07	< 1e-07
HLA-DRA	64.21	6.14	10.4577	< 1e-07	< 1e-07
ITGAE	45.37	4.36	10.406	< 1e-07	< 1e-07
ENTPD1	14.8	1.45	10.2069	< 1e-07	< 1e-07
SNAP47	28.61	2.82	10.1454	< 1e-07	< 1e-07
FKBP1A	163.48	16.7	9.78922	< 1e-07	< 1e-07
LYST	61.95	6.55	9.45802	< 1e-07	< 1e-07
CSF1	13.7	1.45	9.44828	< 1e-07	< 1e-07
GZMB	168.82	18.56	9.09591	< 1e-07	< 1e-07
CREM	33.92	3.91	8.67519	< 1e-07	< 1e-07
DUSP4	13.34	1.54	8.66234	< 1e-07	< 1e-07
CXCL13	10.64	1.27	8.37795	< 1e-07	< 1e-07
LAYN	9.37	1.12	8.36607	< 1e-07	< 1e-07
IL2RB	271.15	34.85	7.78049	< 1e-07	< 1e-07
LAG3	53.12	6.92	7.6763	< 1e-07	< 1e-07
SARDH	9.1	1.26	7.22222	< 1e-07	< 1e-07
AFAP1L2	8.33	1.19	7	< 1e-07	< 1e-07
AKAP5	8.1	1.22	6.63934	< 1e-07	< 1e-07
CCND2	65.77	10.06	6.53777	< 1e-07	< 1e-07
MYO7A	6.74	1.09	6.18349	< 1e-07	< 1e-07
IGFLR1	86.07	14.15	6.08269	< 1e-07	< 1e-07
FUT8	12.77	2.1	6.08095	< 1e-07	< 1e-07
VCAM1	7.76	1.3	5.96923	< 1e-07	< 1e-07
CHST12	111.09	19.44	5.71451	< 1e-07	< 1e-07
CD63	121.77	21.35	5.70351	< 1e-07	< 1e-07
MYO1E	5.98	1.08	5.53704	< 1e-07	< 1e-07
BST2	102.3	18.77	5.45019	< 1e-07	< 1e-07
TPI1	343.28	63.78	5.38225	< 1e-07	< 1e-07
ID3	7.13	1.33	5.3609	< 1e-07	< 1e-07
RAB27A	44.53	8.36	5.32656	< 1e-07	< 1e-07
ENTPD1-AS1	7.4	1.41	5.24823	< 1e-07	< 1e-07
PARK7	381.63	73.24	5.21068	< 1e-07	< 1e-07
GALM	28.79	5.62	5.12278	< 1e-07	< 1e-07
HLA-DMA	14.04	2.81	4.99644	< 1e-07	< 1e-07
MS4A6A	6.18	1.24	4.98387	< 1e-07	< 1e-07
SNX9	7.41	1.54	4.81169	< 1e-07	< 1e-07
LINC00299	5.77	1.23	4.69106	< 1e-07	< 1e-07
MTHFD2	9.35	2.01	4.65174	< 1e-07	< 1e-07
NDFIP2	6.22	1.37	4.54015	< 1e-07	< 1e-07
PRDM1	71.46	15.77	4.53139	< 1e-07	< 1e-07
ADGRG1	17.1	3.8	4.5	< 1e-07	< 1e-07
PRDX5	71.45	15.88	4.49937	< 1e-07	< 1e-07
NAB1	6.96	1.56	4.46154	< 1e-07	< 1e-07
DFNB31	5.62	1.28	4.39062	< 1e-07	< 1e-07
YARS	46.89	10.73	4.36999	< 1e-07	< 1e-07
UBE2F	14.63	3.46	4.22832	< 1e-07	< 1e-07
UBE2F-SCLY	15.74	3.85	4.08831	< 1e-07	< 1e-07
IFI35	27.56	6.8	4.05294	< 1e-07	< 1e-07
TRAFD1	17.81	4.42	4.02941	< 1e-07	< 1e-07
STAT3	80.34	20.63	3.89433	< 1e-07	< 1e-07
SYNGR2	51.15	13.15	3.88973	< 1e-07	< 1e-07
MTHFD1	12.57	3.24	3.87963	< 1e-07	< 1e-07
RALGDS	24.99	6.68	3.74102	< 1e-07	< 1e-07
CD2BP2	19.48	5.64	3.4539	< 1e-07	< 1e-07
PKM	172.21	50.63	3.40134	< 1e-07	< 1e-07
PRKAR1A	88.91	28.85	3.0818	< 1e-07	< 1e-07
PRF1	993.71	442.56	2.24537	1.1e-06	1.11e-06
VAPA	22.85	10.19	2.24239	1.1e-06	1.11e-06
HMGN3	38.07	17.73	2.14721	0.0001033	0.000103
*Statistic significance was estimated by two-tailed independent t test.
