# Supplementary material for: Tumor methionine metabolism drives T-cell exhaustion in hepatocellular carcinoma
Source: Nat Commun. 2021 Mar 5;12:1455. doi: 10.1038/s41467-021-21804-1 (PMC7935900; doi:10.1038/s41467-021-21804-1)
Supplement: Supplementary file 4 — Supplementary Data 2 [file 41467_2021_21804_MOESM4_ESM.xlsx]

## Sheet: Sheet1
Supplementary Data 2. List of the differentially exprssed genes among exhaustion classes
gene	Mean expression in EC1	Mean expression in EC2	Mean expression in EC3	p value*	FDR
SERPINF2	1010.6	811.14	251.41	< 1e-07	< 1e-07
CPN1	414.57	289.4	92.4	< 1e-07	< 1e-07
MPLKIP	346.94	215.44	184.24	< 1e-07	< 1e-07
SHPK	129	111.76	79.62	< 1e-07	< 1e-07
SPIC	13.38	25.48	10.44	< 1e-07	< 1e-07
HIF1A	244.72	390.08	560.48	< 1e-07	< 1e-07
RGS1	23.41	89.98	89.29	< 1e-07	< 1e-07
TRPV1	104.31	89.66	66.19	< 1e-07	< 1e-07
CST7	82.3	125.12	80.14	< 1e-07	< 1e-07
F12	226.12	160.58	102.75	< 1e-07	< 1e-07
RCL1	96.33	77.56	51.87	< 1e-07	< 1e-07
CYP27A1	521.57	366.94	160.65	< 1e-07	< 1e-07
SARDH	180.19	141.87	96.83	< 1e-07	< 1e-07
CD3G	32.47	61.98	35.51	< 1e-07	< 1e-07
GZMA	29.76	54.75	31.9	< 1e-07	< 1e-07
ASGR1	347.5	269.01	122.8	< 1e-07	< 1e-07
CD27	33.88	53.24	36.32	< 1e-07	< 1e-07
PEMT	220.62	172.49	135.82	< 1e-07	< 1e-07
ACOX2	292.52	187.3	91.6	< 1e-07	< 1e-07
CA5A	128	84.26	38.04	< 1e-07	< 1e-07
APOA1	271.08	210.92	96.7	< 1e-07	< 1e-07
ZNF532	54.52	78.1	110.73	< 1e-07	< 1e-07
F2	934.52	792.42	253.18	< 1e-07	< 1e-07
HS3ST3B1	177.14	130.38	67.72	< 1e-07	< 1e-07
SLAMF6	18.19	41.07	19.34	< 1e-07	< 1e-07
PYHIN1	12.35	20.55	12.58	< 1e-07	< 1e-07
ALDH8A1	180.26	147.32	56.39	< 1e-07	< 1e-07
PRKCB	38.75	65.68	40.89	< 1e-07	5.98e-05
FAM227A	9.97	10.08	12.13	< 1e-07	5.98e-05
CXCR2P1	37.32	84.92	37.98	< 1e-07	5.98e-05
TNFAIP8L1	113.53	102.45	76.6	< 1e-07	5.98e-05
SIRPG	27.38	37.03	28.13	< 1e-07	5.98e-05
GPR174	14.01	31.93	15.26	< 1e-07	5.98e-05
NR1I3	374.11	182.52	61.43	< 1e-07	5.98e-05
RAB11B-AS1	212.53	141.94	122.14	< 1e-07	5.98e-05
CD96	25.77	49.31	26.97	< 1e-07	5.98e-05
NFKBIE	51.5	61.53	71.43	1e-07	5.98e-05
A1BG	994.96	782.42	229.49	1e-07	5.98e-05
SLAMF7	24.67	52.98	30.43	1e-07	5.98e-05
FABP1	211.17	173.49	52.83	1e-07	5.98e-05
CXCR4	75.02	170.9	133.31	1e-07	5.98e-05
CDO1	575.63	348.32	133.54	1e-07	5.98e-05
FAM176A	64.49	50.75	38.64	2e-07	0.000107
IL2RG	48.83	124.49	68.55	2e-07	0.000107
POR	275.51	219.88	141.56	2e-07	0.000107
ICOS	9.96	16.81	10.73	2e-07	0.000107
RCC2	180.24	247.52	325.31	2e-07	0.000107
CD3E	32.14	44.72	31.35	3e-07	0.00013
PTPRC	45.49	121.72	64.45	3e-07	0.00013
CXCL9	52.21	231.56	72.66	3e-07	0.00013
ASGR2	630.49	466.91	219.35	3e-07	0.00013
SEL1L3	50	102.52	151.87	3e-07	0.00013
TARP	12.73	18.97	12.19	3e-07	0.00013
ANXA2P1	59.78	61	109.8	3e-07	0.00013
GZMK	13.57	26.97	13.98	3e-07	0.00013
PLG	958.76	659.86	171.38	3e-07	0.00013
HS3ST3A1	71.21	60.82	51.72	3e-07	0.00013
PLGLB1	769.57	639.03	216.73	3e-07	0.00013
CTLA4	11.97	17.61	13.63	4e-07	0.00016
CPS1-IT1	450.7	342.23	40.67	4e-07	0.00016
MSN	313.03	525.45	655.91	4e-07	0.00016
PROC	688.98	513.57	252.98	4e-07	0.00016
CPS1	2181.04	1760.1	208.09	4e-07	0.00016
PLGLA	1526.97	1131.16	295.21	5e-07	0.000185
TSPAN9	180.41	161.85	120.99	5e-07	0.000185
KLRC4	16.15	30.98	16.72	5e-07	0.000185
FCRL3	18.45	24.66	18.11	5e-07	0.000185
TRBV20-1	66.76	81.78	65.84	5e-07	0.000185
SNORA14A	201.1	132.11	72.63	6e-07	0.000204
GLYCTK	272.35	222.34	131.77	6e-07	0.000204
IGKV3-7	35.52	64.47	43.11	6e-07	0.000204
PRDM1	34.44	59.48	46.94	6e-07	0.000204
AGXT	539.13	408.69	166.5	6e-07	0.000204
C3orf52	18.23	17.02	32.68	6e-07	0.000204
CD2	20.89	36.82	21.68	7e-07	0.000226
MAT1A	833.52	679.36	243.24	7e-07	0.000226
ITK	20.73	31.9	20.71	7e-07	0.000226
LRRC8B	46.36	47.28	80.75	7e-07	0.000226
ADH1B	1935.67	1372.75	265.88	8e-07	0.000245
CYTIP	24.41	43.81	29.91	8e-07	0.000245
TOX	29.62	54.87	34.39	8e-07	0.000245
HNF4A	299.19	257.45	156.61	8e-07	0.000245
CD5L	69.56	112.69	46.19	9e-07	0.00026
CCL5	44.85	77.93	49.81	9e-07	0.00026
GBP5	39.34	120.71	56.27	9e-07	0.00026
VPS8	57.69	57.96	77.11	9e-07	0.00026
ULK4P1	32.58	36.18	54.75	9e-07	0.00026
PKM	91.77	136.34	225.26	1e-06	0.000267
IGLC7	129.79	851.25	323.12	1e-06	0.000267
GRHPR	249.84	173.24	127.51	1e-06	0.000267
IKZF3	30.77	55.11	32.89	1e-06	0.000267
FAIM3	32.95	45.7	32.18	1e-06	0.000267
N4BP2L1	101.3	91.71	54.02	1e-06	0.000267
NCEH1	27.33	34.71	67.57	1e-06	0.000267
F11	356.46	288.35	103.9	1.1e-06	0.000288
DYNC1LI2	168.43	208.06	249.4	1.1e-06	0.000288
FAM65B	32.43	46.66	29.04	1.2e-06	0.000299
CAPZA1	211.45	248.15	311.46	1.2e-06	0.000299
MASP2	230.82	155.69	77.5	1.2e-06	0.000299
IGKV3D-11	48.41	87.29	57.76	1.2e-06	0.000299
AHSG	2308.98	1757.29	358.03	1.2e-06	0.000299
FAM220A	133.33	126.41	163.83	1.3e-06	0.000308
SLC6A12	163.81	112.02	78.82	1.3e-06	0.000308
HLA-DRB6	221.52	386.72	320.18	1.3e-06	0.000308
CYBB	124.79	335.82	319.13	1.3e-06	0.000308
HIST1H4H	34.46	68.53	128.61	1.3e-06	0.000308
CD6	51.49	59.07	48.57	1.4e-06	0.000314
NPEPPS	183.63	189.48	273.84	1.4e-06	0.000314
IGFBP1	741.05	619.43	130.67	1.4e-06	0.000314
TMEM87B	79.36	90.32	143.49	1.4e-06	0.000314
XYLB	362.93	278.52	187.43	1.4e-06	0.000314
SH2D1A	18.68	25.01	18.63	1.4e-06	0.000314
ATP2C1	102.77	105.13	146.63	1.5e-06	0.000325
ULK4P3	27.58	30.1	46.72	1.5e-06	0.000325
KIAA1161	298.64	213.86	157.96	1.5e-06	0.000325
CD38	35.74	80.02	44.45	1.5e-06	0.000325
FYB	32.2	71.2	45.88	1.6e-06	0.000341
TRGV10	29.14	42.6	27.18	1.6e-06	0.000341
ADH1A	862.71	652.89	156.61	1.7e-06	0.000359
MGMT	71.22	58.98	46.23	1.9e-06	0.000385
DOCK2	43.94	79.83	60.58	1.9e-06	0.000385
LOC100653210	35.55	76.21	45.33	1.9e-06	0.000385
HLA-DRA	590.37	1521.99	1189.08	1.9e-06	0.000385
TP53BP1	58.69	63.78	79.83	1.9e-06	0.000385
TTC38	379.4	333.41	206.68	2e-06	0.000393
SAMSN1	21.46	50.51	38.18	2e-06	0.000393
SLAMF1	14.66	19.18	14.55	2e-06	0.000393
POSTN	17.02	25.6	66.25	2e-06	0.000393
C1orf201	22.76	23.12	26.85	2.1e-06	0.000406
UCP2	61.08	94.45	76.26	2.1e-06	0.000406
LRP5L	102.18	87.93	77.32	2.2e-06	0.000422
GRAP2	24.75	30.67	23.94	2.3e-06	0.000428
LCK	44.68	52.68	43.29	2.3e-06	0.000428
GVINP1	31.17	52.51	29.5	2.3e-06	0.000428
CHAD	98.23	72.7	61.27	2.3e-06	0.000428
IQGAP1	103.9	147.04	177.98	2.4e-06	0.000437
HLA-DQB2	49.98	62.29	54.82	2.4e-06	0.000437
ACTR3	335.67	392.03	495.15	2.4e-06	0.000437
TMEM50A	390.4	442.91	605.85	2.5e-06	0.000451
MMP14	89.59	103	172.25	2.6e-06	0.000451
TESPA1	19.09	23.66	18.93	2.6e-06	0.000451
SLCO1B1	1127.73	662.49	189.58	2.6e-06	0.000451
ANXA2P2	1003.92	1156.31	1991.36	2.6e-06	0.000451
CDC42	246.72	280.19	319.22	2.6e-06	0.000451
UBASH3A	28.57	34.55	27.86	2.6e-06	0.000451
PLEK	43.37	100.46	64.25	2.7e-06	0.000462
KHK	216.05	162.11	109.88	2.7e-06	0.000462
ITIH3	1138.26	788.73	252.64	2.8e-06	0.000476
TRAJ38	35.29	61.06	37.97	2.9e-06	0.00048
SHANK3	105.58	102.81	84.69	2.9e-06	0.00048
IGKV3D-7	77.61	258.36	120.92	2.9e-06	0.00048
FAM72B	33.72	37.61	58.61	2.9e-06	0.00048
PLA2G12B	317.91	274.73	126.42	3.1e-06	0.000509
MST1P9	307.73	269.97	157.92	3.2e-06	0.000512
HN1	51.88	57.81	84.22	3.2e-06	0.000512
CRYL1	170.25	128.33	80.15	3.2e-06	0.000512
AKNA	69.99	81.2	65.81	3.2e-06	0.000512
IGHV1-69	71.86	156.22	80.1	3.3e-06	0.000525
GPD2	46.7	54.88	81.69	3.6e-06	0.000569
SLC6A1	522.55	283.93	148.76	3.7e-06	0.000574
SYNGR2	212.46	228.02	301.64	3.7e-06	0.000574
B2M	1324.66	1939.67	1775.45	3.7e-06	0.000574
C10orf125	139.49	111.31	89.2	3.8e-06	0.000586
ICMT	133.36	138.02	179.7	3.9e-06	0.000591
OLR1	13.99	18.47	34.21	3.9e-06	0.000591
LOC100652743	27	45.56	30.68	3.9e-06	0.000591
ADH6	391.58	236.37	98.69	4.1e-06	0.000606
IGKV3D-15	65.63	115.85	76.92	4.1e-06	0.000606
HLA-DMB	45.13	71.98	65.54	4.1e-06	0.000606
CD3D	23.72	34.86	24.54	4.1e-06	0.000606
GNMT	283.55	124.38	65.9	4.2e-06	0.000617
FYN	50.55	71.92	49.81	4.3e-06	0.000621
SKAP1	24.16	30.68	22.2	4.3e-06	0.000621
HIST2H2BF	30.12	37.06	47.75	4.3e-06	0.000621
IGKV3D-20	56.46	109.52	64.54	4.4e-06	0.000628
ORMDL3	174.8	161.11	117.44	4.4e-06	0.000628
PTMS	325.63	286.8	222.12	4.5e-06	0.000632
PLIN5	142.05	118.8	102.21	4.5e-06	0.000632
IGHV3-23	74.62	368.4	144.18	4.5e-06	0.000632
LY9	32.52	39.06	31.87	4.6e-06	0.000632
NCKAP1L	52.26	106.2	79.98	4.6e-06	0.000632
C1orf115	44.12	40.7	32.62	4.6e-06	0.000632
SERPINC1	2095.83	1346.28	301.81	4.6e-06	0.000632
MBLAC2	88.72	71.6	69.7	4.7e-06	0.000639
AK3	230.7	194.75	151.17	4.7e-06	0.000639
MPDZ	216.08	145.99	99.83	4.8e-06	0.000645
PPP1R18	55.8	65.25	70.3	4.9e-06	0.000645
DPY19L2P3	9.1	8.48	10.2	4.9e-06	0.000645
LAPTM5	314.83	722.12	717.57	4.9e-06	0.000645
HPN	281.15	256.76	165.19	4.9e-06	0.000645
ADAM9	126.38	165.57	281.19	4.9e-06	0.000645
LEAP2	618.3	423.4	155.89	5e-06	0.000651
RGS2	44.3	96.46	123.95	5e-06	0.000651
FGL2	88.31	218.74	122.05	5.1e-06	0.000651
SLFN12L	17.01	26.15	17.34	5.1e-06	0.000651
ABCC1	55.83	82.79	112.31	5.1e-06	0.000651
TMSB4X	315.16	538.84	568.05	5.1e-06	0.000651
PCK2	221.58	157.53	106.58	5.2e-06	0.000654
LOC100294406	62.5	161.21	86.32	5.2e-06	0.000654
SLC30A10	155.23	111.7	81.71	5.2e-06	0.000654
SELO	153.62	130.88	99.36	5.3e-06	0.00066
MCEE	58.4	55.45	45.61	5.3e-06	0.00066
RGN	361.06	231.22	115.98	5.4e-06	0.000665
IGHA2	83.24	128.51	92.86	5.4e-06	0.000665
CRADD	67.06	61.58	49.35	5.6e-06	0.00068
ZNF44	85.73	64.34	55.73	5.6e-06	0.00068
DHTKD1	431.94	305.06	185.72	5.6e-06	0.00068
FCER1G	70.98	144.69	136.71	5.7e-06	0.000689
ZNF442	38.75	34.94	32.14	5.8e-06	0.000691
MST1P2	226.35	199.47	120.95	5.8e-06	0.000691
TRAV1-2	17.59	21.7	17.53	5.8e-06	0.000691
ITIH1	1078.59	812.06	278.75	5.9e-06	0.0007
HLA-DQA2	50.03	85.47	62.15	6e-06	0.000705
NDST1	293.95	245.08	191.6	6e-06	0.000705
TMEM48	77.27	80.38	125.96	6.2e-06	0.000721
ACAP1	53.76	67.22	52.1	6.2e-06	0.000721
PPIAP21	75.97	75.7	93.2	6.3e-06	0.000726
IKZF1	38.35	58.98	41.68	6.3e-06	0.000726
OAF	109.23	78.58	67.86	6.4e-06	0.000735
C5	1096.39	1202.44	419.43	6.5e-06	0.000739
ARL4C	80.26	134.05	146.95	6.5e-06	0.000739
MST1	270.99	237.4	156.23	6.6e-06	0.000744
CYP4A22	368.22	200.52	76.98	6.6e-06	0.000744
HPX	1371.67	1099.32	358.11	6.8e-06	0.000756
ACAA1	145.51	121.15	92.86	6.8e-06	0.000756
PRF1	53.98	69.32	52.37	6.8e-06	0.000756
BIN2	44.97	76.74	50.97	6.9e-06	0.000764
ADH4	844.4	619.3	101.13	7.1e-06	0.000776
S100A11	207.07	261.84	341.31	7.1e-06	0.000776
CSF1	75.59	106.64	131.26	7.1e-06	0.000776
HNF1A	101.93	95.06	85.32	7.2e-06	0.000783
IGHG4	70.03	252.32	115.38	7.3e-06	0.000791
LCP2	46.33	83.23	60.83	7.4e-06	0.000798
F13B	282.97	189.84	66.07	7.5e-06	0.000802
PCSK6	389.79	368.19	208.31	7.5e-06	0.000802
MIR3646	46.15	37.5	24.06	7.7e-06	0.00082
HLA-DPB1	50.54	75.42	63.25	7.8e-06	0.000827
SLC7A7	37.07	49.88	56.25	7.9e-06	0.000831
RFWD3	78.31	88.49	121.12	7.9e-06	0.000831
P2RY10	8.45	11.26	8.6	8e-06	0.000838
AMDHD1	276.01	192.89	90.78	8.1e-06	0.000841
SFMBT2	40.65	65.54	53.57	8.1e-06	0.000841
SLC37A3	79.8	87.59	110.61	8.3e-06	0.000858
C12orf75	14.92	18.02	36.38	8.4e-06	0.000858
ENPP1	619.53	419.24	264.29	8.4e-06	0.000858
CCND2	70.09	110.08	76.5	8.4e-06	0.000858
MTCH1	249.51	251.96	311.93	8.5e-06	0.000862
HLA-DRB4	157.07	339.95	294.48	8.5e-06	0.000862
RAB10	279.6	310.31	424.71	8.6e-06	0.000868
IGLV3-25	26.24	62.65	39.25	8.7e-06	0.000871
RBP4	2354.17	2119.73	879.24	8.7e-06	0.000871
IGHV3-35	84.91	279.52	137.85	8.8e-06	0.000877
APOBEC3G	34.65	43.9	39.39	8.9e-06	0.000877
THEMIS	11.01	14.08	10.91	8.9e-06	0.000877
ALDOA	74.88	86.37	99.71	8.9e-06	0.000877
LOC100499467	22.61	24.28	33.83	9.1e-06	0.000879
NPC2	299.48	399.38	478.08	9.1e-06	0.000879
IGKV2-29	26.34	60.05	34.32	9.1e-06	0.000879
C7orf10	133.42	84.3	68.91	9.2e-06	0.000879
FAM72C	19.92	22.89	42.68	9.2e-06	0.000879
DMGDH	256.34	165.51	93.7	9.2e-06	0.000879
RAC1	364.62	354.31	497.31	9.2e-06	0.000879
GAMT	351.11	278.75	184.59	9.3e-06	0.000879
CHRFAM7A	26.88	27.71	36.51	9.3e-06	0.000879
LOC100653084	60.21	204.6	96.55	9.3e-06	0.000879
ITGA4	33.2	60.21	45.53	9.3e-06	0.000879
LAX1	25.11	34.81	26.4	9.5e-06	0.000891
IGHV3-33	173.05	635.14	282.63	9.5e-06	0.000891
NCKAP1	251.58	309.58	391.85	9.7e-06	0.000906
ALAD	225.11	168.02	130.95	9.8e-06	0.000912
CD53	67.53	151.58	112.54	9.9e-06	0.000915
IGHV3-48	91.8	222.55	128.95	9.9e-06	0.000915
FAM102B	54.97	67.76	93.99	1e-05	0.00092
HLA-DQB1	40.37	56.4	48.98	1.01e-05	0.00092
SOX4	85.64	106.16	189.97	1.01e-05	0.00092
BDH1	270.07	176.36	108.08	1.01e-05	0.00092
PDIA5	157.43	147.35	110.83	1.02e-05	0.000926
CLDN4	51.87	48.01	61.25	1.03e-05	0.000931
ZBED3	126.31	104.31	84.42	1.05e-05	0.000939
SNORA61	70.38	91.67	103.37	1.05e-05	0.000939
PPP1R16B	62.73	71.33	57.5	1.05e-05	0.000939
ATP6AP1L	21.59	17.05	16.56	1.06e-05	0.000941
CXCR6	20.22	25.15	19.83	1.06e-05	0.000941
CYP4A11	588.15	351.66	125.33	1.09e-05	0.000965
RAB31	109.17	207.97	252.32	1.1e-05	0.000967
INSR	318.03	268.94	190.43	1.1e-05	0.000967
IGKV1D-39	175.11	574.65	260.44	1.11e-05	0.000969
SPA17	14.89	14.48	18.75	1.11e-05	0.000969
SERPING1	1397.14	1427.73	636	1.12e-05	0.000974
PPAP2C	84.62	97.31	209.89	1.13e-05	0.000979
LOC100653245	107.42	436.02	162.53	1.14e-05	0.000981
TMEFF1	17.48	19.03	24.98	1.14e-05	0.000981
IGHV3-66	71.54	240.52	110.99	1.15e-05	0.000987
NAA40	64.01	66.43	79.15	1.16e-05	0.000992
RAB23	36.05	35.27	58.64	1.17e-05	0.000997
MPND	88.59	79.05	71.19	1.19e-05	0.00101
ACADSB	681.7	470.49	258.51	1.19e-05	0.00101
IGHV3-49	26.61	85.54	43.95	1.2e-05	0.00101
TCTN2	30.64	31.49	56.08	1.21e-05	0.00102
NIPA2	97.77	110.19	134.28	1.22e-05	0.00102
LPA	356.22	282.51	93.62	1.22e-05	0.00102
IGHD3-10	9.18	26.1	9.71	1.23e-05	0.00102
PET100	109.68	91.72	90.46	1.25e-05	0.00104
VCAM1	123.78	257	58.51	1.29e-05	0.00107
CD5	47.81	58.02	47.33	1.3e-05	0.00107
KCNA3	28.28	43.15	26.42	1.33e-05	0.00109
FUBP1	135.13	168.73	196.48	1.34e-05	0.0011
AIF1	75.98	102.08	88.96	1.35e-05	0.0011
ARG1	839.04	539.24	160.21	1.35e-05	0.0011
TTTY10	23.47	19.6	17.76	1.38e-05	0.00112
SRGN	140.18	327.23	269.72	1.39e-05	0.00112
RORA	235.49	221.53	125.13	1.4e-05	0.00112
IL6R	308.86	228.01	163.26	1.4e-05	0.00112
GFOD1	84.72	67.29	57.07	1.41e-05	0.00113
LPCAT1	75.63	96.78	124.51	1.41e-05	0.00113
FTCD	257.93	218.11	125.36	1.42e-05	0.00113
ITGAL	79.42	120.24	79.16	1.42e-05	0.00113
ADAM17	85.46	106.24	133.42	1.44e-05	0.00114
HLA-H	199.06	301.94	279.21	1.45e-05	0.00114
TRAF3IP3	31.81	40.42	31.05	1.51e-05	0.00118
LAMB1	98.96	168.24	213.71	1.51e-05	0.00118
CEP97	30.5	30.66	43.91	1.52e-05	0.00118
ANXA2	294.21	345.4	555.23	1.52e-05	0.00118
TRIM37	84.04	76.75	117.94	1.53e-05	0.00118
TRAJ14	47.55	89.31	49.69	1.53e-05	0.00118
EOMES	34.09	42.11	32.79	1.53e-05	0.00118
GCDH	172.03	141.97	112.82	1.57e-05	0.0012
WIPF1	37.07	58.12	45.62	1.57e-05	0.0012
CFH	1824.68	1879.34	880	1.57e-05	0.0012
IFI30	621.76	1080.69	1362.59	1.58e-05	0.0012
CDKL1	19.87	21.51	25.35	1.59e-05	0.0012
CD79A	66.28	94.59	65.12	1.59e-05	0.0012
CELF2	54.7	93.1	66.33	1.6e-05	0.00121
DSTNP2	55.89	56.14	77.25	1.63e-05	0.00123
APOC3	417.11	286.79	117.33	1.64e-05	0.00123
TMEM54	109.92	105.39	161.4	1.66e-05	0.00124
SLC38A3	1849.31	1209.61	436.54	1.67e-05	0.00124
FCGBP	52.94	57.64	95.51	1.67e-05	0.00124
TMEM220	187.16	139.12	90.57	1.68e-05	0.00125
PTP4A2	206.11	262.37	308.55	1.71e-05	0.00126
ISOC1	287.36	257.53	183.19	1.71e-05	0.00126
RASGRP1	27	43.32	29.92	1.72e-05	0.00126
DHRS12	104.78	92.48	75.22	1.72e-05	0.00126
ITPR3	58.92	69.15	112.78	1.73e-05	0.00126
SLC25A42	100.06	79.53	57.24	1.75e-05	0.00126
CD74	252.15	518.64	381.95	1.75e-05	0.00126
CERS4	147.48	124.1	96.12	1.75e-05	0.00126
DPY19L2P2	13.69	13.36	19.15	1.75e-05	0.00126
IFT80	33.9	37.51	55.82	1.79e-05	0.00129
B3GNT5	31.77	32.13	62.51	1.8e-05	0.00129
IGHV7-81	77.65	147.82	92.13	1.81e-05	0.0013
GBP4	81.59	164.92	88.8	1.82e-05	0.0013
DYNC2H1	12.45	14.4	21.32	1.82e-05	0.0013
FAM72D	31.92	40.91	80.7	1.84e-05	0.00131
APOC2	469.9	379.5	198.18	1.86e-05	0.00132
SERPIND1	991.54	952.95	314.8	1.87e-05	0.00132
TUBA1C	170.24	177.03	244.5	1.9e-05	0.00133
SALL1	116.82	97.82	67.48	1.9e-05	0.00133
MS4A1	14.12	24.78	12.31	1.91e-05	0.00134
CDK2AP1	99.07	106.56	122.48	1.92e-05	0.00134
RORC	224.18	142.47	104.83	1.93e-05	0.00134
KLRG1	19.67	26.04	17.12	1.94e-05	0.00134
FAM72A	33.92	36.38	49.7	1.95e-05	0.00134
F10	212.19	170.91	107.4	1.95e-05	0.00134
TMEM194A	123.66	135.97	231.14	1.95e-05	0.00134
IGHJ5	126.83	471.67	210.95	1.96e-05	0.00135
SPP1	115.75	196.67	799.95	1.97e-05	0.00135
BCL10	48.52	51.12	64.95	1.98e-05	0.00135
MIR4524A	64.63	51.46	23.5	1.98e-05	0.00135
LOC100293211	50.09	125.96	64.91	1.99e-05	0.00135
PORCN	76.39	74.48	99.77	2e-05	0.00135
HLA-DQA1	56.94	111.44	65.06	2e-05	0.00135
STIL	26.38	31.01	58.52	2.02e-05	0.00136
CYB5D2	100.08	84.64	79.98	2.03e-05	0.00136
DPY19L1P1	69.19	61.26	90.68	2.08e-05	0.00139
FCGR3A	33.14	59.7	56.75	2.09e-05	0.0014
LOC100130231	10.54	13.14	9.07	2.11e-05	0.0014
CD84	30.22	54.35	41.06	2.11e-05	0.0014
PANK1	149.22	118.65	88.57	2.11e-05	0.0014
SLC27A5	335.83	212.39	127.17	2.11e-05	0.0014
ZNF267	40.45	52.08	58.06	2.13e-05	0.0014
SYCP3	8.75	7.6	7.57	2.13e-05	0.0014
RAC1P2	901.63	872.8	1264.68	2.13e-05	0.0014
SYK	32.68	45.21	50.46	2.14e-05	0.0014
FGB	2560.54	2534.92	921.53	2.15e-05	0.0014
MZT1	30.9	34.19	44.63	2.15e-05	0.0014
GPR18	9.35	11.06	9.06	2.17e-05	0.00141
EMP3	118.17	213.33	276.73	2.19e-05	0.00142
PNMA1	64.23	73.75	104.85	2.2e-05	0.00142
RXRA	148.27	134.68	110.3	2.23e-05	0.00144
GPX8	11.53	14.14	21.44	2.24e-05	0.00144
KANK1	80.74	79.45	58.27	2.24e-05	0.00144
ZNF563	71.64	46.84	42.18	2.29e-05	0.00146
ATP1B3	55.03	79.14	113.45	2.3e-05	0.00146
ZNF831	22.01	25.61	19.75	2.3e-05	0.00146
MYLIP	73.43	94.73	116.98	2.3e-05	0.00146
RNF123	144.51	125.47	110.9	2.32e-05	0.00146
IRS1	116.98	99.23	66.77	2.32e-05	0.00146
MTMR2	41.47	45.26	60.32	2.32e-05	0.00146
ITGA1	312.8	321.06	200.13	2.34e-05	0.00147
ST8SIA4	21.92	38.08	33.84	2.35e-05	0.00147
CIITA	78.37	124.66	110.95	2.36e-05	0.00148
TMEM67	13.72	13.8	17.79	2.39e-05	0.00149
CFHR1	1217.67	862.49	390.72	2.4e-05	0.00149
DUSP16	230.11	194.61	128.16	2.43e-05	0.0015
PPT1	110.75	147.3	203.52	2.44e-05	0.0015
DCLRE1B	47.13	47.89	61.64	2.44e-05	0.0015
MBL2	601.77	533.8	116.22	2.44e-05	0.0015
SERPINA4	229.33	174.5	82.5	2.45e-05	0.0015
TMEM51	32.2	35.67	46.11	2.45e-05	0.0015
IGKV1D-27	159.23	588.97	241.33	2.48e-05	0.00152
KMO	94.08	69.8	29.34	2.51e-05	0.00152
WDR47	65.58	65.31	87.44	2.51e-05	0.00152
CUEDC1	57.98	58.62	72.37	2.51e-05	0.00152
IGLV2-18	150.9	481.09	246.17	2.53e-05	0.00152
RRAGC	66.27	72.71	96.77	2.53e-05	0.00152
NCF1B	56.96	88.94	72.09	2.53e-05	0.00152
RIT1	82.26	95.65	140.61	2.53e-05	0.00152
CECR2	91.81	70.06	47.45	2.53e-05	0.00152
STX3	87.74	96.14	147.67	2.56e-05	0.00153
CFL1P3	81.98	85.75	111.82	2.58e-05	0.00154
IPCEF1	14.27	17.79	14.01	2.58e-05	0.00154
PID1	124.89	107.47	73.94	2.6e-05	0.00155
AP1S3	21.02	21.85	28.65	2.62e-05	0.00155
GALT	156.08	127.8	94.5	2.62e-05	0.00155
MGC12916	88.32	71.25	44.41	2.65e-05	0.00156
IGLV3-27	27.04	46.51	33.32	2.67e-05	0.00157
EVI2B	13.53	24.45	17.97	2.68e-05	0.00157
APOC1	819.97	678.97	354.07	2.68e-05	0.00157
PGM2L1	21.33	26.63	39.97	2.7e-05	0.00157
IGHV3-20	17.37	45.27	22.99	2.7e-05	0.00157
MLXIPL	455.83	362.14	198.4	2.75e-05	0.0016
ELF4	48.33	59.63	70.06	2.76e-05	0.0016
RACGAP1P	12.35	11.81	14.32	2.82e-05	0.00163
KIAA0664	223.73	189.75	153.41	2.83e-05	0.00164
IRF4	46.11	57.49	46.7	2.84e-05	0.00164
TMEM65	63.94	74.25	125.45	2.86e-05	0.00165
TUBA1B	1088.9	1221.03	1802.38	2.87e-05	0.00165
C5orf4	172.73	126.92	76.41	2.89e-05	0.00165
CCL28	39.14	41.75	67.07	2.94e-05	0.00168
HIST1H2BG	29.28	46.6	79.71	3e-05	0.00171
SHCBP1	17.22	19.93	32.41	3.03e-05	0.00172
HIST1H2BH	21.31	28.88	33.48	3.05e-05	0.00172
SLC38A4	687.91	676	198.97	3.05e-05	0.00172
NRAS	335.95	376.19	528.22	3.05e-05	0.00172
SERPINA7	182.81	202.88	54.62	3.06e-05	0.00172
RCN2	76.06	79.38	113.29	3.1e-05	0.00174
MGST2	97.5	87.86	65.65	3.11e-05	0.00174
LOC100506776	32.04	43.29	33.13	3.12e-05	0.00174
DUSP18	32.42	32.15	41.53	3.12e-05	0.00174
ANG	290.94	267.77	133.21	3.14e-05	0.00175
TPM3	116.26	120.65	158.72	3.14e-05	0.00175
IGHV3-53	58.51	156.32	86.86	3.24e-05	0.0018
HLA-B	275.44	472.85	407.01	3.27e-05	0.00181
ENOPH1	96.6	102.67	136.61	3.29e-05	0.00182
PPP1CB	351.38	392.61	452.7	3.31e-05	0.00182
DNAJC13	131.88	146.57	181.51	3.32e-05	0.00182
GPSM2	21.41	20.98	42.3	3.33e-05	0.00182
CLTC	417.8	422.11	562.09	3.33e-05	0.00182
NKG7	68.94	91.35	70.11	3.38e-05	0.00185
VANGL1	67.64	71.92	95.3	3.39e-05	0.00185
ECSIT	76.78	66.92	61.7	3.41e-05	0.00186
TTC31	97.28	78.31	76.32	3.42e-05	0.00186
ARHGAP25	41.41	56.01	42.95	3.43e-05	0.00186
TMEM165	60.56	79.64	100.94	3.44e-05	0.00186
SLC9B2	101.34	88.35	64.41	3.45e-05	0.00186
IGHV4-34	39.08	63.1	47.42	3.48e-05	0.00187
ABCB11	375.57	291.04	66.15	3.49e-05	0.00187
MPST	158.54	137.55	120.02	3.5e-05	0.00187
TMSB4XP4	80.89	136.14	149.5	3.5e-05	0.00187
INTS2	77.11	75.98	114.79	3.53e-05	0.00188
SLA	33.8	44.97	38.88	3.54e-05	0.00189
GNB1	413.23	463.1	554.78	3.61e-05	0.00192
CCZ1	119.32	110.73	147.02	3.62e-05	0.00192
SFN	100.11	110.38	186.18	3.62e-05	0.00192
TLR8	25.65	37.52	31.07	3.71e-05	0.00195
LPAL2	150.02	105.18	56.61	3.72e-05	0.00195
F9	733.57	472.96	95.13	3.73e-05	0.00195
FAM82A1	25.47	23.3	18.7	3.74e-05	0.00195
ETFB	386.76	374.23	249.31	3.74e-05	0.00195
HIST2H2BE	159.65	247.92	323.2	3.75e-05	0.00195
VPS35	188.33	204.65	268.86	3.75e-05	0.00195
ALOX5AP	38.82	52.34	67.88	3.75e-05	0.00195
BTBD8	17.46	15.06	21.44	3.78e-05	0.00196
AMZ2	106.68	110.98	145.52	3.79e-05	0.00196
CCBP2	62.89	51.66	41.36	3.79e-05	0.00196
G6PC	2468.54	1333.96	398.9	3.8e-05	0.00196
KCTD10	87.96	99.74	116.11	3.84e-05	0.00198
ETNK2	174.99	118.76	83.93	3.85e-05	0.00198
IGHV3-15	42.39	121.82	65.04	3.92e-05	0.00201
CFHR2	1337.96	873.97	263.07	3.93e-05	0.00201
STARD3NL	51.22	53.01	68.21	3.93e-05	0.00201
AACS	58.5	63.17	77.05	3.97e-05	0.00202
HLA-DMA	105.58	204.4	202.67	3.97e-05	0.00202
MASP1	285.47	219.85	129.72	4e-05	0.00203
IGHV3OR16-7	23.14	53.91	31.61	4.01e-05	0.00203
RNF24	44.16	50.84	67.94	4.03e-05	0.00203
TFR2	521.06	411.97	221.26	4.03e-05	0.00203
IGKV1-37	52.02	79.6	55.43	4.04e-05	0.00204
SOAT1	133.32	165.17	229.27	4.09e-05	0.00206
IGHV4-59	41.29	70.15	49.83	4.16e-05	0.00209
XPC	129.07	112.29	96.77	4.18e-05	0.00209
HGD	1016.01	820.29	319.04	4.19e-05	0.00209
ABCA6	364.64	251.8	99.24	4.21e-05	0.0021
MMP7	27.85	36.94	80.63	4.22e-05	0.0021
SMURF2	121.71	135.34	192.02	4.26e-05	0.00211
PIK3CG	25.95	46.98	39.19	4.26e-05	0.00211
SLC2A1	58.14	77.52	135.67	4.28e-05	0.00212
BTLA	10.48	13.77	10.24	4.31e-05	0.00213
CD58	31.46	34.75	46.29	4.32e-05	0.00213
CTSC	111.85	232.89	258.85	4.34e-05	0.00213
TRGV2	8.91	12.05	8.82	4.34e-05	0.00213
ALDOB	3730.19	2433.28	700.34	4.34e-05	0.00213
PSD4	86.46	79.54	67.68	4.38e-05	0.00214
ELL2	402.66	375.53	216.52	4.41e-05	0.00215
IGKV2D-29	70.44	139.6	83.75	4.44e-05	0.00216
RTCA	148.32	148.8	191.91	4.44e-05	0.00216
ARMC9	34.97	36.45	43.61	4.53e-05	0.00219
PRKCQ	19.74	24.59	19.03	4.54e-05	0.00219
IGHV1-18	54.74	179.15	72.81	4.54e-05	0.00219
LCP1	66.46	125.72	87.23	4.55e-05	0.0022
PPP6R2	199.42	177.86	139.16	4.56e-05	0.0022
ITPR2	673.67	557.6	313.84	4.59e-05	0.00221
PRKCH	67.78	106.03	73.15	4.63e-05	0.00222
GNG2	23.91	29.28	25.62	4.64e-05	0.00222
SFXN2	107.43	93.53	70.91	4.67e-05	0.00223
TTLL7	11.76	11.32	15.99	4.69e-05	0.00224
SORD	344.81	262.86	158.65	4.7e-05	0.00224
ENO2	47.44	54.08	68.18	4.71e-05	0.00224
GIMAP1-GIMAP5	52.62	65.33	49.18	4.75e-05	0.00225
SP140	36.53	57.56	46.24	4.76e-05	0.00225
IGHV4-28	54.07	148.63	77.97	4.77e-05	0.00225
PSMD14	117.77	132.5	179.36	4.77e-05	0.00225
ACOT12	240.16	182.14	62.29	4.78e-05	0.00225
FNBP1L	116.89	118.48	176.74	4.8e-05	0.00226
TTF2	33.36	33.92	48.47	4.81e-05	0.00226
CLDN14	133.29	121.96	107.22	4.83e-05	0.00226
TTC26	14.7	15.23	20.49	4.87e-05	0.00228
ATP2B2	226.7	183.09	113.25	4.89e-05	0.00228
IGHV4-61	96.97	213.48	141.49	4.92e-05	0.00229
HAUS2	38.98	37.7	48.77	5.02e-05	0.00233
NSUN6	331.39	292.31	171.35	5.02e-05	0.00233
ACY1	249.39	199.92	150.4	5.04e-05	0.00233
AOAH	55.15	100.17	67.52	5.06e-05	0.00234
SLC39A6	124.75	134.44	205.86	5.07e-05	0.00234
GJC3	43.12	32.24	26.1	5.09e-05	0.00234
TRGV5	25.79	32.6	27.24	5.11e-05	0.00235
AMBP	2558.96	2049.43	938.68	5.12e-05	0.00235
IGKV1D-16	76.38	174.27	95.22	5.14e-05	0.00235
PON3	566.39	368.11	178.4	5.16e-05	0.00235
ALKBH7	53.93	49.02	43.87	5.17e-05	0.00235
RNF19B	95.77	114.03	134.05	5.17e-05	0.00235
IL10RA	83.8	130.24	97.91	5.2e-05	0.00236
DENND3	40.85	53.73	58.89	5.27e-05	0.00239
PCED1B-AS1	34.59	45.7	38.24	5.29e-05	0.0024
MAP4K5	113.28	131.31	160.6	5.3e-05	0.0024
ITGB2	85.09	107.64	98.81	5.33e-05	0.00241
ANKRD40	158.09	150.89	198.58	5.36e-05	0.00241
BLVRA	94.27	108.79	155.81	5.39e-05	0.00242
KNG1	2227.76	1873.18	554.31	5.46e-05	0.00245
CROCCP2	115.59	106.55	96.31	5.51e-05	0.00247
PLEKHB2	93.31	102.82	122.46	5.52e-05	0.00247
RN5S354	96.67	71.13	46.53	5.55e-05	0.00248
SLC6A10P	60.62	75.44	109.45	5.58e-05	0.00248
SERPINF1	1202.2	989.84	397.83	5.58e-05	0.00248
PFKP	51.7	63.45	83.73	5.59e-05	0.00248
SLC30A1	434.26	303.85	252.65	5.6e-05	0.00248
PTGS1	35.85	40.79	48.63	5.62e-05	0.00249
HIAT1	227.87	258.61	320.9	5.63e-05	0.00249
HIST1H2AC	92.89	154.14	173.63	5.64e-05	0.00249
USP33	92.15	100.05	123.01	5.67e-05	0.0025
TEF	62.82	55.58	50.28	5.69e-05	0.0025
HLA-DRB1	486.21	956.79	801.23	5.72e-05	0.00251
MAP4K1	41.02	48.25	41.27	5.74e-05	0.00251
FBP1	407.69	292.11	140.28	5.77e-05	0.00252
SPRYD4	250.11	191.91	168.35	5.81e-05	0.00254
SMG1P1	801.78	940.44	1163.63	5.82e-05	0.00254
BHMT	755.35	361.13	158.37	5.85e-05	0.00254
IQSEC1	252.32	227.05	169.04	5.88e-05	0.00255
IGHV3-72	25.4	54.75	30.83	5.92e-05	0.00257
CCT6A	167.28	162.02	231.31	5.93e-05	0.00257
IDNK	136.3	121.01	104.83	5.96e-05	0.00257
CAP1	242.79	263.83	308.5	6.03e-05	0.0026
ZNHIT1	214.95	175.62	163.67	6.06e-05	0.00261
AGTRAP	81.69	87.87	102.64	6.1e-05	0.00261
IQGAP2	391.74	368.53	200.06	6.1e-05	0.00261
CFHR4	281.01	191.97	60.75	6.1e-05	0.00261
C1QTNF6	50.93	46.43	42.89	6.19e-05	0.00265
FMN1	20.61	25.2	28.91	6.22e-05	0.00265
TTC39A	44.84	43.82	59.89	6.23e-05	0.00265
CCDC69	66.97	65.48	51.61	6.29e-05	0.00268
ANXA5	269.27	448.69	545.5	6.31e-05	0.00268
C1QB	98.51	152.33	123.17	6.33e-05	0.00268
IGHV3-74	31.27	70.41	38.95	6.34e-05	0.00268
ITGAV	160.32	246.2	330.65	6.35e-05	0.00268
ASL	235.34	184.34	138.98	6.41e-05	0.0027
CD63	387.15	413.64	504.14	6.41e-05	0.0027
ADCY7	75.97	96.75	93.38	6.43e-05	0.0027
DNASE1L3	46.61	48.63	28.93	6.45e-05	0.0027
ABCA9	87.77	61.33	32.76	6.45e-05	0.0027
BCAS2	176.6	161.09	223.38	6.47e-05	0.00271
DCK	58.84	66.41	73.75	6.48e-05	0.00271
CTTNBP2NL	71.58	85.77	101.96	6.52e-05	0.00272
CD97	93.28	152.44	148.96	6.57e-05	0.00273
GIMAP4	49.98	81.62	58.84	6.57e-05	0.00273
CD86	26.7	45.94	43.17	6.59e-05	0.00273
CBX1	97.26	96.64	118.05	6.66e-05	0.00276
GNA13	211.86	258.7	320.49	6.72e-05	0.00278
SEBOX	2076.71	1797.42	791.56	6.73e-05	0.00278
MIR621	516.2	380.55	200.63	6.77e-05	0.00279
MPP3	36.76	37.37	44.7	6.78e-05	0.00279
SLC7A5P2	779.99	914.55	1128.45	6.8e-05	0.00279
ITIH2	3040.89	2792.62	910.24	6.81e-05	0.00279
ELOVL1	138.52	134.71	169.12	6.82e-05	0.00279
CHEK1	24.32	25.35	40.99	6.95e-05	0.00284
LRIF1	44.08	41	59.95	6.96e-05	0.00284
TUBA1A	134.58	152.67	208.44	6.96e-05	0.00284
IGKV4-1	22.92	38.41	28.16	7e-05	0.00285
GPR183	21.37	46.41	45.55	7.04e-05	0.00286
HLA-DOA	54.05	76.7	65.25	7.1e-05	0.00288
GBP1	157.7	303.28	178.59	7.19e-05	0.00291
ATP6AP2	181.76	192.38	257.14	7.2e-05	0.00291
PFKFB1	273.31	119.88	62.86	7.23e-05	0.00292
TSPAN3	161.59	197.96	307.63	7.27e-05	0.00293
CYP2E1	1226.22	858.02	185.66	7.36e-05	0.00296
CGNL1	176.99	147.93	90.44	7.42e-05	0.00298
LOC100505508	1375.32	888.47	454.33	7.44e-05	0.00298
TRAT1	6.52	8.56	6.43	7.44e-05	0.00298
FETUB	196.65	147.14	47.41	7.48e-05	0.00299
BARD1	24.77	27.88	43.35	7.63e-05	0.00304
FCGR3B	53.55	83.08	79.88	7.66e-05	0.00305
TMEM170A	76.68	86.58	102.76	7.68e-05	0.00305
PHF8	139.5	117.21	94.91	7.69e-05	0.00305
IGJ	46.76	121.38	59.03	7.72e-05	0.00306
TMEM167B	55.85	58.92	73.09	7.72e-05	0.00306
SLC2A3	74.52	131.17	145.93	7.77e-05	0.00307
TSPAN9-IT1	40.37	37.43	31.05	7.79e-05	0.00307
LUZP1	91.1	97.94	114.87	7.92e-05	0.00312
DAK	299.62	197.96	170.23	7.99e-05	0.00314
FPR3	35.21	63.96	62.74	7.99e-05	0.00314
ARPC2	236.86	289.33	312.71	8.06e-05	0.00316
TYROBP	594.54	1161.68	1092.9	8.07e-05	0.00316
C1orf126	18.75	18.93	23.82	8.09e-05	0.00316
PPME1	97.72	101	141.22	8.13e-05	0.00317
RDH16	154.25	123.67	61.42	8.14e-05	0.00317
NEURL2	73.65	65.04	59.59	8.15e-05	0.00317
CYGB	119.97	113.94	93.23	8.19e-05	0.00318
CBS	165.66	131.26	95.31	8.21e-05	0.00318
LIPC	215.3	178.39	91.41	8.24e-05	0.00319
HP	2466.6	2621.48	633.05	8.28e-05	0.0032
IRF8	100.75	142.41	107.6	8.29e-05	0.0032
PIGX	52.01	49.75	64.35	8.34e-05	0.00322
KLF15	191.01	158.72	122.1	8.41e-05	0.00324
BTBD1	187.83	210.86	260.55	8.43e-05	0.00324
SULT2A1	571.3	377.12	127.08	8.45e-05	0.00324
IGKV1-5	63.46	121.04	79.95	8.47e-05	0.00325
GNB4	60.33	84.5	91.3	8.49e-05	0.00325
ARHGAP15	14.52	20.38	15.23	8.52e-05	0.00325
KLRD1	10.33	12.96	9.78	8.54e-05	0.00326
CYP3A43	88.83	68.63	24.76	8.6e-05	0.00327
MMD	73.32	114.31	171.63	8.6e-05	0.00327
RREB1	235.56	216.96	179.6	8.81e-05	0.00335
SCIMP	46.06	73.72	55.02	8.93e-05	0.00338
PRH1	18.72	18.43	15.4	8.94e-05	0.00338
PPAPDC2	179.66	155.51	132	8.95e-05	0.00338
TCEANC2	29.58	28.87	33.59	8.98e-05	0.00339
TRGV3	18.69	24.55	19.56	9.05e-05	0.00341
UBA6	95.67	126.75	146.83	9.1e-05	0.00342
PEX5	74.43	66.82	61.02	9.18e-05	0.00345
PQLC1	136.95	130.91	112.76	9.21e-05	0.00346
IGKV2D-28	76.98	215.4	114.92	9.32e-05	0.00349
LOC440434	218.22	226.72	309.32	9.37e-05	0.0035
CLEC7A	28.67	46.27	48.67	9.43e-05	0.00352
UPB1	367.72	223.1	142.99	9.49e-05	0.00354
IGLV2-33	106.57	171.37	126.57	9.51e-05	0.00354
CD69	21.4	45.86	27.75	9.65e-05	0.00359
IL18	26.23	54.2	46.65	9.82e-05	0.00364
EPHX2	261.62	184.26	111.42	9.82e-05	0.00364
KIAA1377	15.12	15.6	21.41	9.88e-05	0.00366
MYO1G	48.2	56.32	48.87	9.9e-05	0.00366
SLC26A1	66.07	63.92	55.18	9.92e-05	0.00366
SLC37A1	76.38	83.63	101.3	9.95e-05	0.00367
C2orf72	221.3	208.41	142.87	0.0001001	0.00368
IQCK	51.35	55.44	72.67	0.0001008	0.0037
TMC7	27.39	32.24	51.07	0.0001028	0.00377
HLA-DPB2	30.82	39.98	35.79	0.0001028	0.00377
MIR192	30.56	28.6	24.21	0.0001035	0.00379
NUGGC	90.68	77.52	34.99	0.0001053	0.00385
AGXT2L2	95.47	93.77	75.93	0.0001058	0.00386
IGKV1D-12	19.55	30.18	23.47	0.000106	0.00386
GBAS	71.55	66.64	89.7	0.0001062	0.00386
KLHL6	38.99	52.19	47.25	0.0001076	0.0039
PGAP3	127.41	108.48	92.18	0.0001078	0.0039
RNF145	66.32	89.21	125.07	0.0001078	0.0039
SLC6A8	91.69	111.55	156.92	0.0001078	0.0039
C4BPB	649.43	401.85	213.54	0.0001083	0.00391
STK17B	37.89	67.71	59.83	0.0001099	0.00396
ANGPTL3	705.11	718.85	208.59	0.0001103	0.00397
LUZP6	234.72	258.12	329.87	0.0001109	0.00398
HPD	1330.61	777.19	223.8	0.0001109	0.00398
ECT2	31.02	36.01	69.99	0.0001113	0.00399
BTF3L4	121.99	128.96	165.09	0.0001116	0.004
VEZF1	171.57	169.79	237.72	0.0001122	0.00401
MAST3	123.41	110.72	88.89	0.0001124	0.00401
INPP5D	78.96	116.42	98.97	0.000114	0.00406
CFI	553.79	652.56	303.83	0.0001144	0.00407
CYP2J2	195.6	159.42	81.79	0.0001151	0.00409
IGHV4-39	8.87	15.26	9.7	0.0001153	0.00409
LOC541471	108.38	137.8	171.53	0.0001155	0.00409
RBBP4	240.34	278.49	349.08	0.0001156	0.00409
SLC22A7	417.8	248.07	134.12	0.0001162	0.00411
CHMP3	99.69	99.99	124.21	0.0001182	0.00417
IGKV1-8	31.07	53.84	34.69	0.0001186	0.00418
DLC1	66.26	60.53	44.34	0.0001195	0.00421
GYS2	245.65	170.47	41.69	0.0001197	0.00421
CD59	138.03	164.2	200.96	0.0001205	0.00423
LOC100653515	63.15	74.95	97.11	0.0001207	0.00423
ALAS1	833.81	566.59	358.65	0.000121	0.00423
CYP4F3	492.38	312.95	192.66	0.0001211	0.00423
THRB-IT1	50.87	35.1	28.45	0.0001217	0.00425
SAT2	290.84	218.3	167.92	0.0001225	0.00427
SLC22A25	372.49	304.96	114.07	0.000123	0.00428
HIST1H3H	24.58	35.45	49.89	0.0001239	0.00431
ITIH4	1391.9	1033.13	433.62	0.0001241	0.00431
APOC1P1	152.3	146.89	78.66	0.0001243	0.00431
MFSD11	65.42	62.4	83.26	0.0001246	0.00431
CD8A	52.02	63.64	53.45	0.0001256	0.00434
EFCAB7	14.5	14.14	18.44	0.0001259	0.00435
MIR4468	78.17	86.92	102.69	0.0001262	0.00435
CRY2	141.06	138.42	101.63	0.0001266	0.00436
MTTP	506.12	392.71	151.61	0.0001272	0.00437
COBL	169.85	142.16	113.07	0.0001277	0.00439
YKT6	86.5	80.23	104.84	0.000128	0.00439
SUN2	113.92	110.23	93.52	0.0001281	0.00439
EMR2	64.54	92.65	91.56	0.0001288	0.0044
CCL4	30.24	51.49	37.03	0.0001288	0.0044
NEDD9	37.92	59.51	41.18	0.0001296	0.00442
AZGP1P1	73.77	63.55	45.42	0.0001299	0.00442
WNK3	146.21	90.35	47.41	0.0001301	0.00443
CCR7	23.54	33.47	22.38	0.0001332	0.00452
ZCCHC17	76.9	86.12	106.29	0.0001333	0.00452
SULF1	31.82	45.87	82.19	0.0001336	0.00452
RGS10	35.75	43.92	46.23	0.0001336	0.00452
DAD1	573.9	567.74	737.32	0.0001343	0.00453
GLTPD2	104.9	93.76	71.5	0.0001343	0.00453
CYB5A	524.09	398.31	259.15	0.000135	0.00455
PRSS12	23.2	23.84	34.5	0.0001356	0.00456
FCRL1	20.96	24.97	20.07	0.0001362	0.00458
SEMA4D	54.44	67.94	60.75	0.0001365	0.00458
SPRED1	66.92	88.59	110.37	0.0001366	0.00458
IGKV1-6	89.01	177.16	105.92	0.0001367	0.00458
CD226	17.33	24.56	17.56	0.0001373	0.00458
ATP7B	111.93	107.33	67.76	0.0001373	0.00458
PLOD2	173.85	205.59	312.47	0.0001373	0.00458
ACAP2	92.02	103.02	119.17	0.0001377	0.00458
PAH	2417.58	1889.71	784.1	0.0001378	0.00458
GLT1D1	174.91	138.5	74.11	0.0001379	0.00458
TMEM110-MUSTN1	100.29	93.11	81.12	0.0001383	0.00458
ZNF847P	8.22	7.38	7.39	0.0001384	0.00458
CLDN15	117.93	87.95	82.94	0.0001393	0.00461
CBX1P1	66.07	64.48	86.97	0.0001403	0.00463
ENO1	445.58	539.18	748.29	0.0001404	0.00463
LOC643770	51.96	34.56	27.3	0.0001409	0.00464
ATP1A1	391.28	443.25	685.44	0.0001413	0.00464
GJB1	326.54	279.47	220	0.0001415	0.00464
DIAPH1	236.64	189.22	163.49	0.0001415	0.00464
DAB2	78.14	113.21	151.56	0.0001424	0.00467
PGLYRP2	187.6	139.8	85.53	0.0001428	0.00467
ZNF643	28.79	30.43	40.85	0.000143	0.00467
KLF9	236.28	181.73	139.42	0.0001431	0.00467
TCTEX1D2	42.68	42.81	57.1	0.0001435	0.00468
PTPN22	11.44	18.3	14.66	0.0001438	0.00468
DYNC2LI1	29.82	28.44	36.2	0.0001442	0.00468
TM2D1	35.16	33.97	40.8	0.0001442	0.00468
PSMB10	67.08	79.23	68.67	0.0001445	0.00469
C1QC	190.84	358.56	302.66	0.0001447	0.00469
PMS2	101.6	89.95	114.98	0.0001449	0.00469
CCDC125	102.51	94.79	71.16	0.0001452	0.00469
B4GALT5	230.44	245.53	362.7	0.0001454	0.00469
TMEM205	207.16	159.98	131.61	0.000146	0.0047
PALMD	258.96	209.62	111.81	0.0001464	0.00471
C22orf45	193.7	146.94	116.26	0.0001466	0.00471
IGKV1-27	60.49	124.29	73	0.0001469	0.00471
BAK1	64.5	66.98	77.51	0.000147	0.00471
RBKS	62.06	53.06	44.49	0.0001473	0.00472
N6AMT2	25.01	24.57	21.2	0.0001481	0.00474
LSG1	133.75	135.2	172.89	0.0001486	0.00474
ZNF713	24.29	22.64	28.96	0.0001486	0.00474
NECAP2	100.04	123.77	124.55	0.0001494	0.00475
HLA-A	225.98	312.6	293.78	0.0001494	0.00475
LARP1B	102.9	90.62	66.08	0.0001495	0.00475
KLF12	102.43	92.47	60.72	0.0001496	0.00475
IGHV4-31	29.88	49.46	36.76	0.0001499	0.00475
KLF13	64.53	59.81	54.67	0.0001501	0.00475
LINC00261	219.14	165.09	94.62	0.0001503	0.00475
RANP1	91.44	96.54	136.14	0.0001504	0.00475
CCR2	11.74	14.47	12.02	0.0001515	0.00478
ADH1C	1106.37	871.15	229.58	0.000152	0.00479
LIMS1	95.66	111.68	136.89	0.0001528	0.0048
SLC25A20	127.19	111.82	83.4	0.000153	0.0048
IGHV3-9	53.15	147.26	80.05	0.0001531	0.0048
FAM171B	16.86	19.33	31.05	0.0001531	0.0048
DBH-AS1	92.54	86.82	64.58	0.0001533	0.0048
TGFB2	23.25	38.73	59.5	0.0001537	0.00481
SELL	28.82	47.72	33.08	0.0001543	0.00482
UBE2L6	167.73	231	173.61	0.0001544	0.00482
CYP2C9	1435.1	963.68	283.42	0.0001546	0.00482
SYNE3	63.31	56.74	51.61	0.0001566	0.00487
IL11RA	63.82	58.95	52.61	0.0001567	0.00487
ZCCHC9	116.42	94.73	84.15	0.0001572	0.00488
PIWIL4	22.64	24.28	37.68	0.0001592	0.00492
PRTFDC1	34.71	30.99	62.58	0.0001592	0.00492
DDR1	68.12	66.37	84.59	0.0001592	0.00492
IGKV1-9	73.39	157.36	88.14	0.0001598	0.00493
STXBP3	64.99	64.61	83.74	0.0001612	0.00497
IQCE	63.28	60.32	71.82	0.0001616	0.00498
COMMD8	16.48	16.6	20.6	0.0001618	0.00498
FOXA3	83.17	81.23	63.79	0.000163	0.00501
IGKV2-28	62.78	219.75	118	0.0001635	0.00502
TMEM177	56.67	53.2	48.59	0.0001659	0.00509
YWHAZ	299.63	345.14	443.2	0.0001663	0.00509
HLA-DPA1	73.99	125.16	111.37	0.0001667	0.0051
FOXA2	139.45	110.34	103.24	0.0001683	0.00514
EED	37.44	37.82	45.72	0.0001688	0.00515
SLC17A2	257.68	177.28	73.6	0.0001694	0.00516
NCF1C	68.35	99.33	82.98	0.0001695	0.00516
SWAP70	113.13	142.58	167.78	0.0001698	0.00516
HMGCS2	1784.19	1009.85	405.34	0.0001699	0.00516
S100A10	108.67	124.37	162.95	0.0001704	0.00517
RUNX1	54.64	62.72	68.74	0.0001706	0.00517
LOC100287896	55.03	50.19	61.42	0.000171	0.00517
JMJD4	81.77	75.91	70.58	0.0001715	0.00518
DCAF11	204.21	156.14	130.84	0.0001721	0.00519
DNAL1	16.93	16.3	18.53	0.0001728	0.00521
MIR4499	13.39	11.56	9.25	0.0001734	0.00522
HP1BP3	451.17	512.33	612.15	0.0001739	0.00523
AKAP5	11.9	10.22	9.42	0.0001742	0.00523
APOA2	1628.19	1473.68	614.6	0.0001742	0.00523
MBNL1	251.62	320.9	326.24	0.000176	0.00527
MMAA	59.68	60.49	42.5	0.0001766	0.00528
FGD2	49.65	58.87	50.98	0.000177	0.00529
TMCO6	135.31	105.65	84.78	0.0001774	0.0053
WDR45L	211.33	244.04	309.77	0.0001781	0.00531
FUT11	67.39	80.17	98.33	0.000179	0.00533
FANCI	34.68	39.4	68.29	0.0001796	0.00534
SNED1	83.55	80.17	69.57	0.0001804	0.00535
FCGR2A	77.75	115.3	142.78	0.0001804	0.00535
CLYBL	200.08	158.79	105.42	0.0001815	0.00538
CD22	48.13	59.2	47.17	0.0001822	0.00539
CCL4L1	26.37	36.75	29.53	0.0001823	0.00539
CRTAM	9.44	10.92	9.41	0.000183	0.00541
PPIA	206.58	185.44	241.76	0.0001841	0.00543
LPCAT2	53.19	80.2	116.46	0.0001851	0.00545
NRM	76.48	77.63	99.46	0.0001855	0.00546
IGKV1D-13	15.2	20.13	16.19	0.0001856	0.00546
AOC4	113.11	75.54	45.49	0.0001865	0.00546
TNFSF13	51.59	57.54	67.99	0.0001866	0.00546
AFAP1-AS1	36.98	48.31	77.94	0.0001867	0.00546
ZDHHC13	27.31	30.62	54.24	0.0001868	0.00546
DAO	115.54	66.98	51.03	0.0001869	0.00546
TNFRSF12A	484.01	536.68	745.92	0.0001874	0.00547
MAD2L1	22.13	24.14	31.77	0.0001881	0.00549
MIR548L	37.6	39.95	56.64	0.0001889	0.0055
MINOS1	102.66	110.3	137.81	0.0001896	0.00552
SERPINA6	505.64	338.7	175.87	0.0001912	0.00555
HMGA1P1	79.68	85.32	105.42	0.0001913	0.00555
IDO1	9.7	12.69	9.78	0.0001916	0.00555
LY86	20.57	33.24	32.66	0.0001917	0.00555
FLJ27352	12	11.31	14.47	0.0001921	0.00555
LHPP	93.56	82.72	69.81	0.0001924	0.00555
IGKV1D-33	87.78	189.41	103.52	0.0001924	0.00555
LOC440354	650.78	746	913.07	0.0001927	0.00555
TWSG1	53.13	52.62	76.14	0.0001935	0.00557
EPB41L4B	136.93	114.35	83.55	0.0001952	0.00561
MSMO1	348.14	388.1	225.55	0.0001964	0.00564
TIAF1	188.66	162.84	141.06	0.0001971	0.00566
SLC25A13	565.04	476.11	334.77	0.0001979	0.00566
PIK3R1	251.23	226.5	137.2	0.0001981	0.00566
PSMB9	63.39	98.8	82.79	0.0001981	0.00566
CAMSAP3	89.68	83.45	72.67	0.0001996	0.0057
DYNC1H1	274.95	321.56	396.38	0.0002002	0.00571
EXOC1	51.33	56.08	71.09	0.0002014	0.00574
MIR100HG	39.37	32.2	25.24	0.0002019	0.00575
CCL14	165.68	138.55	96.88	0.0002026	0.00576
VPS41	115.39	108.32	144.62	0.0002031	0.00576
TTYH3	136.91	155.3	182.32	0.0002033	0.00576
HULC	527.89	490.06	242.67	0.0002034	0.00576
TRAF5	39.51	59.21	68.16	0.0002039	0.00577
CXCL10	51.1	219.17	117.09	0.0002058	0.00582
LECT2	58.81	40.35	20.27	0.0002063	0.00583
THRB	136.08	116.18	90.92	0.0002071	0.00584
CCDC142	56.09	51.09	48.72	0.0002071	0.00584
ACTR2	330.09	382.82	442.79	0.0002083	0.00586
TNFRSF11A	46.58	55.87	80.05	0.0002089	0.00587
COG3	187.95	188.61	129.59	0.0002089	0.00587
KDELC2	74.84	82.4	124.64	0.0002094	0.00587
KIAA0922	147.15	148.62	101	0.0002097	0.00588
SCIN	16.95	16.87	20.07	0.0002099	0.00588
POLR2B	162.82	189.32	228.68	0.0002102	0.00588
CHDH	116.78	104.9	81.29	0.0002107	0.00588
SLC1A5	38.95	52.73	65.26	0.0002111	0.00589
KDM5B-AS1	45.18	43.29	53.37	0.0002122	0.00591
CD72	36.85	46.1	38.27	0.0002123	0.00591
CHAF1B	45.72	46.19	91.05	0.0002138	0.00594
TEX21P	6.79	6.44	5.88	0.0002142	0.00595
HAAO	223.97	177.78	135.89	0.0002144	0.00595
KITLG	19.31	20.35	35.25	0.0002155	0.00597
HIPK1	126.37	141.79	161.27	0.0002163	0.00599
TCFL5	46.44	40.83	53.83	0.0002165	0.00599
NUDCD3	126.17	109.68	132.4	0.0002172	0.006
NEU1	111.48	108.82	154.25	0.0002185	0.00603
FAM76A	46.8	46.47	54.72	0.0002188	0.00603
FBXL2	15.01	14.72	18.61	0.0002189	0.00603
RHOH	20.28	23.88	20.1	0.0002205	0.00606
RAVER2	42.99	41.88	82.09	0.0002209	0.00606
HCLS1	67.06	110.39	82.14	0.000221	0.00606
TAP1	85.59	153.25	138.74	0.0002216	0.00607
RAP2B	61.66	64.71	81.96	0.0002219	0.00608
IGKV1D-37	73.1	145.02	86.29	0.0002236	0.00612
HNMT	153.47	140.24	102.15	0.0002251	0.00614
LOC100131067	64.43	53.72	41.74	0.0002251	0.00614
LINC00152	146.55	189.07	238.39	0.000226	0.00616
ADAM12	23.28	25.68	32.89	0.0002265	0.00617
ATP7A	31.53	37.13	47.09	0.0002273	0.00618
ABCC6P2	211.39	189.3	140.31	0.0002278	0.00619
HLF	297.98	186.46	115.96	0.0002296	0.00623
SAMD9L	63.2	159.67	101.48	0.0002312	0.00627
CCZ1B	82.67	77.95	98.1	0.0002331	0.00631
PGK1	309.15	368.64	506.27	0.0002338	0.00632
APOBEC3F	74.03	98.48	88.25	0.0002343	0.00632
ABCC5	71.28	78.39	98.61	0.0002349	0.00632
OGFR	171.69	172.34	145.83	0.0002351	0.00632
MPZL1	105.8	125.11	171.76	0.0002353	0.00632
PCBD1	231.41	199.13	154.4	0.0002355	0.00632
IGKV1-17	55.33	101.4	65.71	0.0002355	0.00632
C1orf38	61.85	80.38	75.85	0.0002357	0.00632
CETP	45.92	54.28	37.21	0.000236	0.00632
SLC8A1	31.51	43.08	40.47	0.000236	0.00632
TST	400.24	312.08	221.27	0.0002368	0.00634
GRN	508.36	554.81	765.22	0.0002371	0.00634
CD48	31.33	50.18	36.31	0.0002379	0.00635
CENPL	23.84	24.02	31.37	0.0002392	0.00638
KLRB1	24.53	33.82	19.33	0.0002397	0.00639
BUB1	27.53	30.76	56.36	0.00024	0.00639
HPR	846.07	809.78	268.56	0.0002402	0.00639
NADKD1	594.87	467.69	303.88	0.0002407	0.0064
NCF1	89.11	110.37	98.5	0.0002427	0.00644
PPAP2B	386.43	348.82	244.55	0.0002429	0.00644
CNPY4	49.94	53.22	57.07	0.0002436	0.00645
CHRNA5	9.08	9.44	14.17	0.000244	0.00646
FAM73A	95.8	97.52	122.76	0.0002446	0.00647
LOC100505702	17.02	17.59	22.55	0.0002455	0.00648
HRG	2672.6	2727.79	1183.03	0.0002457	0.00648
NIPA1	105.1	109.78	148.45	0.0002459	0.00648
SHROOM1	136.6	119.31	100.43	0.0002466	0.00649
ZBTB16	171.04	168.4	100.14	0.0002475	0.00651
ADH5	162.41	154.44	121.81	0.0002484	0.00652
FCGR2C	90.62	160.09	181.43	0.0002485	0.00652
EXOC3L4	80.58	72.86	63.44	0.000249	0.00653
SELPLG	51.41	66.36	57.62	0.0002515	0.00659
HSPA13	116.41	132.21	170.68	0.0002519	0.00659
MCL1	493.43	649.35	623.74	0.0002524	0.00659
TSPAN1	33.44	31.79	47.26	0.0002527	0.00659
RAD54L2	126.18	104.82	89.91	0.0002529	0.00659
FAM83B	8.46	7.99	19.31	0.0002541	0.00662
SH3BGRL2	319.59	198.62	150.91	0.0002545	0.00662
CASP1	23.17	36.16	32.34	0.0002546	0.00662
C1RL	168.55	165.26	113.03	0.0002554	0.00663
C4BPA	1370.6	1014.71	289.09	0.0002555	0.00663
NR2F6	211.64	205.3	173.26	0.0002561	0.00664
MUT	438.29	315.9	236.25	0.0002571	0.00666
SEMA4G	151.21	124.59	86.96	0.0002578	0.00667
CARD16	16.49	24.21	20.38	0.0002589	0.00668
FKBP9	146.78	145.79	196.33	0.000259	0.00668
LOC149134	75.33	65.19	55.01	0.0002597	0.00669
FCGR1B	26.68	41.17	45.16	0.0002602	0.00669
PIGU	161.08	160.9	241.19	0.0002602	0.00669
NUDT21	204.11	249.93	296.01	0.0002602	0.00669
GSK3B	154.21	167.85	193.9	0.0002605	0.00669
GBP1P1	33.85	51.33	38	0.0002619	0.00671
ZNF512B	99.74	91.93	83.4	0.000262	0.00671
CD180	19.95	30.73	26.12	0.0002633	0.00673
ATP8A1	28.48	43.16	23.27	0.0002636	0.00673
RNASE6	26.43	48.28	46.67	0.0002636	0.00673
GPR171	11.44	17.77	11.62	0.0002656	0.00678
LOC100134256	13.13	25.86	16.14	0.0002659	0.00678
MIR650	100.63	160.08	122.82	0.0002661	0.00678
ACER3	54.49	55.64	78.19	0.0002671	0.0068
APOF	62.79	50.7	23.91	0.0002675	0.0068
MIR147B	20.85	21.25	29.79	0.0002683	0.00681
IGHM	87.57	208.01	88.01	0.0002684	0.00681
BRP44L	257.1	240.54	156.95	0.0002698	0.00684
MGAT5	76.96	93.94	124.85	0.0002705	0.00685
TMPRSS6	126.45	90.3	73.76	0.0002721	0.00688
RBBP7	141.77	147.37	193.44	0.0002736	0.00691
IGHV3-21	31.56	78.28	46.13	0.0002737	0.00691
CBFB	121.03	155.92	185.31	0.0002743	0.00692
IGHV3-16	100.67	169.52	120.53	0.0002747	0.00692
CXorf65	14.16	16.34	14.01	0.000275	0.00692
PLA2G2D	35.12	45.64	37.21	0.0002772	0.00695
DAGLB	154.69	144.94	183.93	0.0002772	0.00695
GCSHP3	59.71	55.2	49.63	0.0002772	0.00695
ZDHHC7	72.77	91.55	104.71	0.0002789	0.00699
CPN2	486.45	386.25	210.85	0.0002795	0.007
PROX1-AS1	71.18	62	37.89	0.0002813	0.00704
FAM49B	84.27	96.35	121.77	0.0002825	0.00705
GLMN	14.69	14.66	19.1	0.0002827	0.00705
TM4SF5	790.61	509.67	249.52	0.0002828	0.00705
TRBV6-5	25.67	29.7	26.89	0.000287	0.00715
ADAT1	61.36	66.31	85.03	0.0002875	0.00716
FANCF	88.11	83.04	112.59	0.0002891	0.00719
AMPD3	35.34	39.84	46.26	0.0002897	0.0072
APOA5	109.94	80.15	66.11	0.0002934	0.00728
BTN2A3P	24.45	27.61	30.27	0.0002947	0.0073
UROC1	106.99	64.47	56.82	0.0002947	0.0073
PDCD1LG2	26.99	47.63	37.45	0.0002955	0.00731
FGG	996.97	976.4	423.63	0.0002958	0.00731
CCDC126	36.3	30.92	34.94	0.000296	0.00731
ORM2	1824.88	1665.57	591.04	0.0002988	0.00737
HFE2	193.67	157.79	84.66	0.0002999	0.00739
SLC7A2	656.22	548.66	281.33	0.0003022	0.00744
F7	292.65	260.09	160.31	0.0003026	0.00744
MIA3	297.64	242.01	186.51	0.0003028	0.00744
EHF	37.21	36.93	92.11	0.0003051	0.00749
TMC8	69.64	80.7	69.91	0.0003059	0.0075
MYCL1	69.38	61.46	56.69	0.0003067	0.00751
FCGRT	180.61	179.77	149.81	0.0003072	0.00751
BTN3A3	50.25	78.62	68.73	0.0003072	0.00751
STXBP1	65.11	87.9	105.24	0.0003082	0.00753
SLC39A1	90.99	90.17	112.76	0.0003102	0.00757
LOC595101	595.74	679.06	827.53	0.0003113	0.00759
E2F7	32	29.35	50.4	0.0003139	0.00765
SFXN5	128.43	113.53	97.21	0.0003146	0.00766
AQP9	432.23	264.59	95.05	0.0003182	0.00774
TFEC	11.03	16	14.84	0.0003185	0.00774
ACADVL	445.46	380.99	288.47	0.0003193	0.00775
GFRA1	101.47	89.44	50.6	0.0003198	0.00775
MIR194-2	70.2	64.23	59.4	0.0003215	0.00779
LAIR1	57.76	72.81	76.08	0.0003219	0.00779
AP2M1	268.35	271.93	310.74	0.0003232	0.00781
ACTL6A	52.27	49.84	63.37	0.0003238	0.00782
ERO1L	301.92	358.87	485.2	0.0003255	0.00785
TRIM45	33.66	31.69	39.42	0.0003267	0.00787
SNX6	125.03	148.28	169.84	0.0003268	0.00787
IL18RAP	10.47	12.61	10.18	0.0003279	0.00789
RUNX1-IT1	37.8	69.7	63.6	0.0003306	0.00794
A1CF	702.32	567	290.94	0.0003312	0.00795
IGHV1-45	31.73	44.97	33	0.000332	0.00796
TMEM176A	211.93	198.99	139.52	0.0003349	0.00802
NCF4	50.17	61.48	55.94	0.000335	0.00802
TM4SF19	24.56	25.56	39.06	0.0003362	0.00804
NFKBID	59.91	68.25	71.37	0.0003363	0.00804
SMOC1	153.6	133.63	97.79	0.0003379	0.00807
SLC15A3	81.74	105.42	98.62	0.0003384	0.00807
HLA-G	53.4	67.52	68.77	0.0003388	0.00807
ASAP1	100.19	149.99	165.82	0.0003429	0.00816
VAV2	196.31	169.67	138.23	0.0003434	0.00817
GMFG	116.9	180.65	142.02	0.0003446	0.00819
SLC25A2	38.06	33.01	30.43	0.0003469	0.00823
RHOQ	70.64	81.81	106.48	0.0003474	0.00823
C1orf9	93.33	89.74	142.03	0.0003476	0.00823
PEBP1	1686.04	1464.58	1108.65	0.0003503	0.00829
NOMO1	557.7	636.91	832.35	0.0003512	0.0083
CD47	153.87	206.2	262.37	0.000353	0.00833
AGAP2	40.98	44.34	39.49	0.0003533	0.00833
C5orf28	59.17	57.61	79.77	0.0003535	0.00833
SLCO2B1	376.45	280.88	204.77	0.0003542	0.00833
RNU6-64	21.3	19.4	17.43	0.0003544	0.00833
C2orf42	105.8	94.92	89.68	0.0003546	0.00833
RTN3	188.09	198.96	259.13	0.0003548	0.00833
QSER1	90.24	96.4	128.34	0.0003554	0.00834
PDE7A	44.3	54.17	69.05	0.0003555	0.00834
APOE	326.41	289.91	219.19	0.0003567	0.00836
GPT2	231.62	179.72	113.62	0.0003572	0.00836
TUBBP1	240.3	246.88	353.37	0.0003576	0.00836
IGKV2D-24	57.76	110.39	64.92	0.0003579	0.00836
ERRFI1	1448.45	1463.02	838.59	0.0003584	0.00836
CLSTN1	100.29	126.46	170.4	0.0003588	0.00837
C5orf20	23.03	25.02	20.81	0.0003616	0.00842
GFRA2	47.87	49.44	42	0.0003628	0.00844
SLC9A1	51.9	56.45	69.96	0.0003649	0.00848
DENND2D	66.92	94.32	88.33	0.0003658	0.0085
TMEM147	120.64	124.23	171.92	0.0003662	0.0085
C12orf49	100.22	117.92	159	0.0003664	0.0085
MCOLN3	10.43	9.13	19.85	0.0003682	0.00852
HSD17B4	649.96	528.95	390.5	0.0003683	0.00852
RAC2	84.87	116.25	110.22	0.0003697	0.00854
NDUFA7	191.01	162.53	162.27	0.0003698	0.00854
LRP1	688.42	616.39	428.82	0.0003699	0.00854
CD80	17.76	25.56	23.32	0.0003707	0.00855
USE1	124.22	114.25	92.63	0.0003712	0.00855
COPG2	74.48	71.27	103.8	0.0003714	0.00855
NDRG2	255.22	203.61	162.49	0.0003718	0.00855
ZBTB8A	22.55	22.95	30.47	0.0003725	0.00856
NUP93	67.6	77.77	90.68	0.0003741	0.00859
ABTB2	108.98	98.25	81.64	0.0003751	0.0086
IL28RA	52.15	47.12	41.23	0.0003757	0.00861
ASMTL	90.3	77.27	72.92	0.0003763	0.00861
HIPK3	204.6	238.61	270.86	0.0003774	0.00862
ARHGDIB	77.74	128.06	102.51	0.0003776	0.00862
SNORA47	1458.85	1194.06	800.92	0.0003777	0.00862
PPP1R3B	205.04	176.94	134.03	0.0003779	0.00862
ITPKB	31.99	37.09	30.69	0.0003784	0.00862
ANXA2P3	22.38	22.36	27.76	0.0003801	0.00865
ZNF441	53.96	45.04	42.34	0.0003803	0.00865
IGSF6	36.31	60.07	47.05	0.0003816	0.00867
TMSB10	338.94	543.17	653.43	0.0003834	0.0087
GPLD1	281.07	162.37	82.75	0.0003836	0.0087
MSR1	22.61	27.07	30.12	0.0003859	0.00874
NOMO3	571.56	651.43	852.64	0.0003863	0.00874
C1orf53	67.36	60.75	54.69	0.0003867	0.00874
GPR65	25.93	50.22	37.84	0.0003868	0.00874
ABR	59.25	74.46	82.47	0.0003874	0.00875
ARL16	131.45	120.4	152.78	0.0003888	0.00877
DOCK8	48.43	86.28	60.94	0.0003898	0.00879
IFT57	39.21	43.49	55.49	0.0003901	0.00879
VEPH1	9.57	9.56	14.97	0.0003912	0.0088
HIST2H4B	78.18	111.94	161.23	0.0003944	0.00887
MRE11A	51.23	49.13	69.32	0.0003952	0.00888
PIPOX	473.33	285.39	187.47	0.0003972	0.00891
LRRC49	10.21	10.41	11.87	0.0003974	0.00891
CYP17A1-AS1	22.54	18.21	19.53	0.0003977	0.00891
IL2RB	58.78	67.85	58.83	0.0003994	0.00892
PPP1R3D	22.27	21.96	28.12	0.0003996	0.00892
TAOK1	224.84	243.48	294.07	0.0003996	0.00892
C20orf3	522.02	392.09	334.35	0.0003999	0.00892
LIN7A	123.15	116.18	65.73	0.0004001	0.00892
PEX11G	64.26	56.8	53.35	0.0004003	0.00892
C8B	484.91	387.58	162.47	0.0004008	0.00892
NEDD1	71.36	68.68	103.02	0.0004009	0.00892
CFB	1597.54	1601.28	781.91	0.000402	0.00893
LAIR2	38.32	44.46	44.72	0.0004057	0.00901
SVIP	88.75	86.95	119.67	0.0004101	0.0091
SCAP	240.95	224.08	183.06	0.0004126	0.00915
IGHV1-8	23.43	37.62	27.34	0.0004138	0.00916
MPEG1	137.03	247.71	149.43	0.0004154	0.00919
HLA-J	72.02	91.33	90.07	0.0004159	0.00919
PJA1	24.42	25.74	30.45	0.0004173	0.00921
TMEM159	27.58	29.13	35.01	0.0004175	0.00921
SLC35F2	21.24	22.63	28.56	0.0004182	0.00922
NHS	27.84	29.03	34.16	0.0004197	0.00925
IGHV1-46	11.45	15.31	13.21	0.0004204	0.00925
BHMT2	824.87	608.33	327.74	0.0004218	0.00928
SPATA25	58.02	44.64	38.76	0.0004237	0.0093
EFHC1	47.41	49.46	68.68	0.0004237	0.0093
PROX1-IT1	134.58	128.12	69.9	0.000425	0.00931
LCMT1	86.47	90.96	111.96	0.0004252	0.00931
GDPD4	20.41	12.02	10.55	0.0004254	0.00931
TRAJ1	6.65	8.2	6.49	0.0004272	0.00935
IGHV3-7	26.72	51.89	34.42	0.0004276	0.00935
A2M-AS1	42.03	46.27	37.97	0.0004304	0.0094
LRP5	277.91	263.71	202.5	0.000431	0.0094
E2F3	30.93	33.3	43.45	0.0004326	0.00943
GLUD1	820.82	768.24	460.78	0.0004347	0.00947
LIPH	11.31	11.11	23.56	0.0004364	0.00947
MTF2	63.52	73.34	90.8	0.0004364	0.00947
IGF1	106.72	73.57	37.21	0.0004366	0.00947
SYNJ1	66.55	70.63	83.32	0.0004371	0.00947
POLRMT	131.73	118.71	110.11	0.0004371	0.00947
SDC2	344.4	306.02	198.83	0.0004372	0.00947
DRAM1	55.97	85.44	107.06	0.0004374	0.00947
IST1	160.76	187.44	208.26	0.00044	0.00952
PSMG3	80.88	79.14	92.47	0.0004406	0.00952
CEP85	65.6	70.74	91.39	0.000442	0.00954
KIF23	29.35	34.18	61.95	0.0004421	0.00954
OSBPL10	34.04	45.07	47.63	0.0004425	0.00954
TTLL7-IT1	17.67	18	21.25	0.0004464	0.00961
TSHZ2	143.39	114.14	70.86	0.0004471	0.00961
LBX2-AS1	72.1	60.85	56.15	0.0004471	0.00961
GRB2	173.66	191.51	226.23	0.0004482	0.00963
MSRA	46.22	40.22	32.22	0.0004491	0.00964
IGKV1D-42	78.08	131.22	86.16	0.0004499	0.00964
KIF3A	24.68	23.14	30.83	0.00045	0.00964
ARHGAP11B	49.01	63.39	100.01	0.0004514	0.00966
SLC25A39	227.17	213.57	292.31	0.0004517	0.00966
ALDH3B1	90.13	92.34	106.93	0.0004532	0.00968
ETFDH	140.19	112.17	77.76	0.0004534	0.00968
PLXDC1	44.77	51.02	54.87	0.0004537	0.00968
STAT1	323.93	603.65	379.26	0.000456	0.00972
BBX	84.48	103.6	125.19	0.0004566	0.00973
TNFSF8	24.88	33.14	26.7	0.0004578	0.00974
TMEM241	77.73	77.52	106.59	0.000458	0.00974
TSPAN15	60.25	67.77	85.84	0.0004583	0.00974
UBR1	112.26	125.5	143.28	0.0004602	0.00977
C8orf40	75.8	65.25	58.37	0.0004618	0.0098
KLC4	100.91	85.45	79.28	0.0004628	0.0098
DDX26B	20.07	29.97	29.05	0.0004631	0.0098
CFHR3	184.39	158.34	46.51	0.0004633	0.0098
HIST1H2BD	20.85	26.72	32.54	0.0004638	0.0098
CTSS	175.42	317.28	246.71	0.0004643	0.00981
LOC100507463	39.98	53.76	46.39	0.0004656	0.00981
SDC3	115.98	140.64	122.8	0.0004658	0.00981
DNAJC25	79.12	68.02	59.68	0.0004658	0.00981
BLOC1S1	88.18	77.64	70.33	0.0004694	0.00988
DNAH1	101.56	100.29	74.3	0.0004705	0.00989
ITGB3BP	15.21	14.2	20.11	0.0004706	0.00989
SELENBP1	248.13	183.32	140.65	0.0004708	0.00989
CCDC94	114.25	103.06	94.52	0.0004713	0.00989
IGHJ1	163	329.4	202.38	0.0004719	0.00989
OR56B1	47.42	75.94	44.84	0.0004722	0.00989
UBASH3B	28.3	35.66	43.44	0.0004725	0.00989
COL18A1	226.32	205.25	172.73	0.0004733	0.0099
TRGV8	17.63	21.85	17.48	0.0004737	0.0099
LIMK1	67.96	76.32	83.07	0.0004752	0.00992
ZNF90	33.89	35.72	45.38	0.0004769	0.00995
CPB2	1491.9	1318.07	498.25	0.0004779	0.00996
DRAM2	119.68	131.43	161.4	0.0004794	0.00998
NOMO2	580.24	662.66	862.72	0.0004802	0.00999
HCP5	69.82	122.56	121.58	0.0004813	0.01
PCBD2	104.37	84.26	85.66	0.0004839	0.0101
HIF1A-AS2	4.29	4.5	5.2	0.0004874	0.0101
GCNT3	24.59	28.31	46.24	0.0004876	0.0101
COL11A1	28.64	29.31	40.29	0.0004879	0.0101
ANXA6	306.05	263.46	161.84	0.0004902	0.0101
WARS	128.2	192.01	159.29	0.0004908	0.0102
TRDV1	23.7	32.98	26.19	0.0004912	0.0102
APOBEC3D	43.94	66.73	59.67	0.0004935	0.0102
GAS2L3	63.05	73.57	130.67	0.0004953	0.0102
CTSL1P2	69.29	68.96	50.84	0.000498	0.0103
LOC100505918	14.21	12.62	9.02	0.0004987	0.0103
HPS3	221.75	214.76	328.42	0.0004988	0.0103
ELL3	25.57	23.95	28.49	0.0005009	0.0103
SLC41A1	82.96	81.19	104.69	0.0005011	0.0103
SOX5	112.13	108.78	61.82	0.0005026	0.0103
ST3GAL1	161.64	152.3	101.5	0.0005026	0.0103
HAO1	560.03	360.91	154.82	0.0005042	0.0103
HSP90AB3P	227.72	244.14	321.4	0.000505	0.0103
GDPD1	16.15	13.85	20.24	0.0005083	0.0104
EEF1E1	38.35	38.39	46.52	0.0005091	0.0104
ZMYM4	136.15	150.13	180.89	0.0005117	0.0104
ITGAM	46.97	57.82	69.77	0.0005117	0.0104
CYLD	68.1	87.34	72.3	0.0005118	0.0104
SLC25A25	130.91	118.43	87.53	0.0005145	0.0105
POFUT1	197.19	157.63	150.3	0.0005148	0.0105
CALU	335.93	397.79	508.11	0.0005149	0.0105
ITGB1	553.34	617.77	770.28	0.000515	0.0105
C9orf156	61.18	53.93	50.35	0.0005161	0.0105
GCSH	261.03	244.6	191.11	0.0005184	0.0105
RAD54L	27.58	28.55	37.81	0.0005184	0.0105
EME1	29.69	29.28	34.92	0.0005193	0.0105
ABCC6	304.47	251.82	178.88	0.0005212	0.0106
AGRN	107.98	117.76	132.46	0.0005213	0.0106
NCDN	54.29	56.98	61.4	0.0005232	0.0106
CENPI	23.61	24.47	43.87	0.0005258	0.0106
PTBP3	266.39	321.39	409.59	0.0005264	0.0106
CCDC43	53.61	50.53	64.97	0.0005283	0.0107
NCF2	37.09	52.52	55.45	0.0005288	0.0107
TSN	120.89	124.06	153.12	0.000529	0.0107
COBLL1	126.12	109.31	73.71	0.0005293	0.0107
GGCT	38.95	34.21	46.22	0.0005301	0.0107
ACO1	469.57	417.57	275.27	0.0005326	0.0107
AR	95.48	72.47	44.96	0.0005351	0.0107
CEP135	19.33	23.36	27.28	0.0005353	0.0107
ARL13B	57.19	57.13	72.24	0.0005391	0.0108
HGFAC	134.46	123.34	85.78	0.0005398	0.0108
CDC7	22.43	26.01	38.12	0.0005449	0.0109
GZMH	38.28	45.7	37.9	0.000547	0.0109
PLEKHA2	55.51	71.56	66.1	0.000548	0.0109
CALCOCO1	127.07	108.86	102.03	0.0005488	0.011
AOC3	83.88	78.71	65.72	0.0005501	0.011
BTN3A2	95.2	140.48	131.32	0.0005516	0.011
VMP1	971.79	1017.16	1249.73	0.0005541	0.011
C9orf43	24.31	20.86	20.9	0.0005547	0.011
MBNL3	335.11	323.44	148.55	0.0005564	0.0111
BHLHE41	21.53	24.45	39.58	0.0005565	0.0111
HSPA6	70.38	77.82	89.84	0.0005577	0.0111
DCP1B	66.58	58.25	50.39	0.0005587	0.0111
PARP9	113.08	136.79	94.66	0.0005589	0.0111
NGRN	208.73	214.35	282.62	0.0005611	0.0111
CYP4F24P	48.14	40.37	33.45	0.0005623	0.0111
HMOX1	90.4	122.92	102.43	0.0005632	0.0111
CDC34	89.44	75.31	70.85	0.0005647	0.0112
LOC646214	21.97	22.81	28.74	0.0005662	0.0112
DDX5	794.61	871.02	1006.69	0.0005674	0.0112
PAX5	37.73	38.48	33.87	0.0005685	0.0112
SPTLC2	116.94	127.32	149.91	0.0005685	0.0112
SF3B3	245.54	285.76	339.86	0.0005686	0.0112
GSDMB	120.85	113.41	73.89	0.0005698	0.0112
ARHGEF6	49.39	80.23	62.33	0.0005701	0.0112
IL12RB2	15.54	19.36	16.43	0.0005709	0.0112
JAK3	48.82	59.47	52.73	0.0005725	0.0112
FUNDC1	25.37	25.57	31.24	0.0005727	0.0112
PKLR	227.32	137.08	112.2	0.0005754	0.0113
ADAM28	22.09	32.05	40.23	0.0005777	0.0113
TCF7L2	117.4	132.67	96.24	0.0005778	0.0113
SCPEP1	121.42	178.81	243.32	0.00058	0.0113
MRPS36	31.56	26.62	26.28	0.0005813	0.0113
NDUFA11	158.82	137.58	126.63	0.0005814	0.0113
GPR56	71.11	74.68	90.66	0.0005835	0.0114
XBP1	531.12	477.69	307.19	0.0005836	0.0114
H3F3B	471.81	512.22	659.96	0.0005846	0.0114
CEP41	17.27	16.5	19.62	0.0005855	0.0114
MANBA	76.15	88.88	106.69	0.0005877	0.0114
MKS1	44.91	42.3	49.29	0.0005923	0.0115
PAQR5	32.69	45.16	70.61	0.0005938	0.0115
DCUN1D5	60.88	63.8	81.07	0.0005949	0.0115
IGKV2-24	56.25	111.47	66.16	0.000595	0.0115
EPSTI1	65.08	121.29	69.15	0.0005993	0.0116
MS4A6A	37.29	62.36	52.23	0.0005996	0.0116
CISH	55.16	48	42.63	0.0006023	0.0116
C11orf73	36.6	37.3	46.41	0.0006033	0.0116
LOC550643	25.31	28.7	42.15	0.0006036	0.0116
IGLV3-1	55.96	93.22	70.15	0.0006038	0.0116
LINC00341	40.03	30.23	27.58	0.0006042	0.0116
GBP3	63.73	116.55	106.37	0.0006045	0.0116
SCRN1	57.88	70.81	106.6	0.0006047	0.0116
ARF3	143.07	154.86	174.28	0.0006065	0.0117
LDHD	132.24	111.31	90.67	0.0006079	0.0117
HEATR6	82.85	81.75	111.35	0.0006091	0.0117
ABHD14B	103.17	93.18	83.59	0.0006124	0.0117
MTA2	119.13	136.98	156.51	0.0006124	0.0117
SERPINA11	291.59	222.97	99.79	0.0006126	0.0117
AP1S2	35.43	42.67	54.5	0.0006144	0.0118
SEMA6A	42.62	53.86	91.53	0.000615	0.0118
ITGA3	56.55	58.06	94.39	0.0006152	0.0118
CLNK	11.38	12.68	11.13	0.0006162	0.0118
ECM2	47.37	37.68	27.28	0.0006189	0.0118
RETSAT	192.59	150.96	134.35	0.0006219	0.0119
LRR1	22.16	22.6	25.37	0.0006221	0.0119
JRKL	21.73	21.76	25.18	0.0006223	0.0119
A2M	1909.3	1862.05	1021.8	0.0006291	0.012
KDM4B	80.86	74.91	67.08	0.0006305	0.012
CISD3	162.3	146.45	128.03	0.0006321	0.012
CLEC5A	11.04	12.23	16.65	0.0006322	0.012
TRIM47	89.47	90	105.26	0.000634	0.012
EPM2A	19.24	17.75	17.39	0.0006348	0.012
WDFY4	43.34	56.37	47.33	0.0006365	0.0121
PHF21A	124.06	159.77	164.55	0.000638	0.0121
TLR2	23.07	31.72	35.27	0.000638	0.0121
PARVG	46.9	55.25	50.61	0.0006394	0.0121
ADAM20	18.7	14.92	12.39	0.0006394	0.0121
LOC100132356	64.03	48.82	60.48	0.0006395	0.0121
GABARAPL3	60.35	58.56	49.09	0.0006449	0.0122
OTUD3	37.14	37.73	48.64	0.0006482	0.0122
FBXO38	93.6	80.98	71.89	0.0006485	0.0122
IL18BP	59.54	72.84	64.18	0.0006494	0.0122
EPB41L3	43.61	63.84	58.13	0.0006498	0.0122
HDHD3	129.26	107.93	97.68	0.0006514	0.0122
S100A6	43.97	46.73	55.14	0.0006517	0.0122
ADI1	256.66	229.55	163.28	0.0006522	0.0122
IVD	193.33	159.17	131.82	0.0006554	0.0123
LRMP	16.59	21.78	18.16	0.0006582	0.0123
DCXR	1184.23	753.52	458.84	0.000659	0.0123
SAA4	180.9	127.67	62.98	0.0006607	0.0124
PLAUR	63.03	83.75	114.39	0.0006634	0.0124
GPNMB	84.58	136.38	148.61	0.000664	0.0124
SPATA20	83.45	82.32	97.17	0.0006644	0.0124
HMGN4	134.18	142.48	172.04	0.0006649	0.0124
KCNJ8	82.51	89.36	58.45	0.0006652	0.0124
TTR	2928.75	2274.91	1010.28	0.0006672	0.0124
GPER	78.47	69.19	57.83	0.0006684	0.0124
NCOA4	817.84	769.51	598.42	0.0006757	0.0126
TRAV14DV4	11.29	13.45	11.03	0.0006772	0.0126
DGAT2	321.13	244.85	151.79	0.0006777	0.0126
PTP4A3	96.09	125.87	146.56	0.0006788	0.0126
KPNA2	241.46	294.52	450.27	0.0006803	0.0126
OFD1	59.71	60.11	78.44	0.0006838	0.0127
MSI2	56.88	67.48	89.77	0.000684	0.0127
FCGR1A	13.4	20.14	22.56	0.0006872	0.0127
MLKL	48.42	70.85	73.61	0.0006879	0.0127
SIL1	79.29	70.2	67.48	0.000689	0.0127
GIMAP2	20.31	26.24	20.73	0.0006899	0.0127
F5	1064.08	872.4	367.5	0.00069	0.0127
RAB11B	265.44	230.04	202.2	0.0006928	0.0128
PUS3	85.38	69.24	54.01	0.0006948	0.0128
KIR2DS4	22.49	24.69	21.6	0.0006961	0.0128
AVIL	59.82	51.91	45.04	0.0006982	0.0128
CSF2RB	55.41	66.24	59.08	0.0006995	0.0129
TTLL11	57.02	54.15	50.1	0.0007017	0.0129
HLA-C	518.07	747.84	728.24	0.0007038	0.0129
G6PC3	66.37	61.36	82.26	0.0007117	0.013
BCKDHB	153.69	117.42	100.64	0.0007162	0.0131
RPE	138.92	154.88	182.3	0.0007174	0.0131
PRKCI	74.2	82.43	110.45	0.0007177	0.0131
VSIG10	68.42	65.39	94.82	0.000718	0.0131
STX11	53.87	80.17	55.46	0.0007203	0.0132
NAT1	26.84	22.81	19.57	0.000721	0.0132
STK4	80.13	100.82	99.37	0.0007222	0.0132
CAT	986.62	703.4	505.62	0.0007243	0.0132
ZMPSTE24	211.34	208.36	281.75	0.0007255	0.0132
UTP11L	44.14	45.3	55.11	0.0007258	0.0132
DBR1	72.99	72.37	87.78	0.0007265	0.0132
ZBTB40-IT1	57.41	72.69	70.12	0.0007273	0.0132
CYTH3	53.68	55.54	60.84	0.0007277	0.0132
RAB8B	95.86	138.29	125.94	0.000729	0.0132
ACAD11	212.57	187.68	125.05	0.0007306	0.0132
PRC1	58.36	65.21	113.31	0.0007306	0.0132
PROX1	481.59	450.41	250.31	0.0007316	0.0132
AOAH-IT1	21.31	25.15	20.91	0.0007319	0.0132
PTAFR	55.5	63.31	66.5	0.0007329	0.0133
C6orf120	99.9	92.73	78.01	0.0007335	0.0133
XCR1	36.18	40.55	35.86	0.0007353	0.0133
UTP18	57.02	57.96	78.9	0.000741	0.0134
SPATS2	82.11	88.55	118.49	0.0007413	0.0134
SLA2	30	34.47	30.6	0.0007417	0.0134
TLR7	12.62	16.71	20.02	0.0007418	0.0134
KRT80	33.4	32.99	38.63	0.000744	0.0134
B3GALNT1	62.36	65.25	74.21	0.0007444	0.0134
AZGP1	434.14	361.63	195.24	0.0007453	0.0134
TAGAP	18.72	27.45	22.34	0.0007466	0.0134
GNAI3	139.45	143.06	181.02	0.0007573	0.0136
GCA	41.62	41	53.22	0.0007576	0.0136
IL8	29.71	60.39	61.96	0.0007592	0.0136
KIAA1524	16.08	17.86	29.14	0.0007602	0.0136
IGHV3-38	20.58	34.15	22.73	0.000763	0.0137
CLSTN3	176.41	180.13	136.82	0.000769	0.0137
LOC100507203	214.11	135.1	87.99	0.000772	0.0138
TIFAB	30.58	33.67	28.08	0.0007739	0.0138
HLA-E	431.57	625.19	561.88	0.0007744	0.0138
ASAH1	115.64	149.91	168	0.000775	0.0138
SLC1A2	113.02	77.33	45.56	0.0007772	0.0138
TMEM87A	104.62	115.23	138.08	0.0007784	0.0139
OIP5	16.58	17.62	25.65	0.0007787	0.0139
SLC37A2	54.46	62.48	67.03	0.0007822	0.0139
USP24	152.84	182.9	197.55	0.0007907	0.014
TMEM144	14.32	15.11	19.29	0.0007934	0.0141
CHPT1	200.52	142.7	139.34	0.0007973	0.0141
BTK	20.76	29.06	27.09	0.0008003	0.0142
HLA-F	121.02	170.13	150.57	0.0008017	0.0142
CCL3	28.08	37.58	29.04	0.0008036	0.0142
YWHAH	116.3	122.61	154.67	0.0008053	0.0142
GDAP2	107.46	108	141.64	0.0008083	0.0143
FERMT2	193.71	165.2	125.7	0.0008088	0.0143
C11orf82	15.93	16.77	21.38	0.0008092	0.0143
N4BP2L2-IT1	20.66	17.34	14.6	0.0008098	0.0143
JAKMIP2	16.42	13.86	11.99	0.00081	0.0143
BTN2A2	47.61	57.87	59.66	0.0008116	0.0143
MYBL1	21.87	25.82	34.82	0.0008119	0.0143
KLKB1	220.74	196.19	94.36	0.0008122	0.0143
ALDH2	775.05	573.25	386.91	0.0008137	0.0143
HIST1H4E	106.47	129.94	170.05	0.0008155	0.0143
TAT	1069.43	823.42	171.32	0.0008165	0.0143
SPP2	365.86	284.24	94.12	0.0008179	0.0143
DHX40	92.06	79.61	114.77	0.0008194	0.0144
ZNF554	79.82	71.4	70.47	0.0008209	0.0144
FOXO1	136.03	144.45	92.15	0.0008214	0.0144
FAM199X	115.68	121.1	144.07	0.0008268	0.0145
C15orf39	53.68	57.79	62.22	0.0008296	0.0145
HIATL1	181.98	200.32	261.43	0.0008306	0.0145
CDC25B	74.34	83.49	106.17	0.0008322	0.0145
SLAMF8	36.78	49.85	50.04	0.0008352	0.0146
SAMD3	11.22	12.79	11.05	0.0008373	0.0146
ANLN	47.04	49.15	110.58	0.0008397	0.0146
AAGAB	53.21	54.69	63.87	0.0008397	0.0146
SMO	142.28	123.82	99.3	0.0008403	0.0146
DPY19L2P1	8.63	8.27	11.79	0.0008407	0.0146
COL1A2	150.66	249.03	320.64	0.0008432	0.0146
OR10J5	15.25	9.23	7.34	0.0008524	0.0148
RARRES2	405.29	372.47	242.14	0.0008531	0.0148
CCL16	469.63	426.41	155.49	0.000856	0.0148
KIAA0101	24.69	26.56	38.38	0.0008584	0.0149
SRGAP2-IT1	42.48	48.03	51.27	0.0008622	0.0149
FAR1	36.5	54.42	61.61	0.0008627	0.0149
LINGO4	48.23	41.16	39.04	0.0008636	0.0149
TF	1267.56	1165.65	554.25	0.0008666	0.015
PAK6	25.29	26.41	33.64	0.000869	0.015
PRG4	567.47	536.41	150.12	0.0008708	0.015
SLC25A1	231.84	214.13	184.86	0.0008772	0.0151
BPGM	86.15	85.03	107.56	0.0008778	0.0151
ZC3H13	226.47	204.68	140.1	0.000881	0.0152
SLC7A5P1	111.16	126.12	141.77	0.0008841	0.0152
CD300LF	39.21	46.12	43.99	0.0008842	0.0152
ST3GAL5	42.68	50.98	55.88	0.0008897	0.0153
FAM210B	106.91	93.78	83.33	0.0008923	0.0153
DEPDC1	14.5	14.77	23.68	0.0008944	0.0153
LPAR5	56.61	66.13	69.38	0.0008945	0.0153
ABCD2	8.91	11.21	9.14	0.0008952	0.0153
ZC3H10	43.94	39.59	39.24	0.0008956	0.0153
SEMA3A	11.08	11.65	18.2	0.0008963	0.0153
CDC37L1	83.91	78.36	55.09	0.0008972	0.0153
DMXL2	134.68	165	184.91	0.0009002	0.0154
LOC283587	116.53	144.34	53.26	0.0009022	0.0154
TMEM106A	83.84	115.96	93.62	0.0009022	0.0154
FGA	4282.98	4013.1	1788.46	0.0009032	0.0154
LOC100272217	8.87	7.91	7.56	0.0009042	0.0154
SLC36A1	66.69	73.63	90.51	0.0009056	0.0154
HAVCR2	28.97	41.07	41.47	0.0009066	0.0154
SCNM1	46.64	42.99	51.8	0.0009073	0.0154
PKD2	73.07	89.58	124.15	0.0009078	0.0154
CEP55	10.33	11.67	17.82	0.0009119	0.0155
ZNF322P1	32.09	33.52	46.21	0.0009136	0.0155
STK38	130.42	142.32	185.03	0.000914	0.0155
SERPINE2	31.07	42.67	54.81	0.0009145	0.0155
MRPS23	59.09	56.16	73.4	0.0009176	0.0155
MTHFD2	25.04	34.81	39.82	0.0009182	0.0155
P2RY8	42.03	49.37	40.92	0.0009193	0.0156
CDNF	54.22	47.32	42.52	0.0009208	0.0156
CD37	67.74	100.63	86.66	0.0009211	0.0156
BTN2A1	63.23	71.21	75.4	0.0009227	0.0156
SLC4A7	40.15	64.51	66.13	0.0009242	0.0156
UNC93B1	134.53	156.02	174.42	0.0009266	0.0156
PSD3	138.77	92.07	80.48	0.0009281	0.0156
NUP205	96.11	109.26	144.08	0.0009308	0.0157
FAM107A	42.68	41.44	37.34	0.0009317	0.0157
SRSF10	97.79	109.4	127.23	0.0009348	0.0157
APOB	4975.29	4694.98	1686.39	0.0009353	0.0157
SERPINA10	159.99	126.4	73.38	0.0009381	0.0157
TMEM50B	82.76	91.97	110.86	0.0009382	0.0157
PTPRE	42.39	58.37	59.33	0.00094	0.0158
SMG9	89.67	99.89	113.96	0.0009421	0.0158
RAB11A	314.9	341.61	407.58	0.0009442	0.0158
PHTF1	39.83	42.93	53.7	0.0009451	0.0158
RCSD1	43.25	49.63	45	0.0009491	0.0159
SLC50A1	216.96	199.61	312.58	0.0009507	0.0159
CAMSAP2	94.55	112.74	158.69	0.0009508	0.0159
NCS1	34.31	33.21	40.5	0.0009578	0.016
CYP8B1	150.63	95.95	49.8	0.0009582	0.016
LACE1	24.33	20.56	24.83	0.000963	0.016
SELT	152.67	163.28	187.48	0.0009632	0.016
DSTN	152.64	136.31	185.36	0.0009646	0.0161
PTGFRN	102.58	133.76	156.64	0.0009693	0.0161
FOXRED1	93.82	76.33	76.43	0.0009693	0.0161
TTPA	617.08	414.59	187.83	0.0009701	0.0161
CR1	30.06	50.7	37.19	0.0009713	0.0161
MYOF	43.44	65.58	95.94	0.0009725	0.0161
TBX3	174.98	127.76	75.17	0.0009737	0.0161
ATP6V1A	129.77	138.64	169.49	0.0009773	0.0162
RAB38	13.23	15.35	22.02	0.0009804	0.0162
SLC22A1	442.25	217.4	109.52	0.0009807	0.0162
SF3B14	188.26	195.61	241.07	0.0009808	0.0162
UBQLN3	25.79	25	21.87	0.0009809	0.0162
MAP2K7	71.19	65.9	61.9	0.0009816	0.0162
CORO1A	67.92	80.5	72	0.0009841	0.0162
MAPRE1	227.84	260.96	321.23	0.0009858	0.0163
LEPR	387.65	270.44	162.03	0.000988	0.0163
CLCN2	58.92	59.82	66.43	0.0009904	0.0163
SLC12A8	77.64	85.33	107.2	0.0009905	0.0163
IGHV3-73	35.27	55.54	44.12	0.0009922	0.0163
MEX3C	98.59	108.76	120.81	0.0009927	0.0163
SOWAHB	99.65	84.08	76.52	0.0009959	0.0164
SLC9A9	41.31	66.47	57.36	0.0009972	0.0164
ASS1	783.38	590.65	369.95	0.0009974	0.0164
PIM2	53.86	74.97	60.6	0.0009991	0.0164
* Univariant test used F-test with random variance model and Multivariate Permutations test was computed
based on 1000 random permutations.
