# Supplementary material for: Tumor methionine metabolism drives T-cell exhaustion in hepatocellular carcinoma
Source: Nat Commun. 2021 Mar 5;12:1455. doi: 10.1038/s41467-021-21804-1 (PMC7935900; doi:10.1038/s41467-021-21804-1)
Supplement: Supplementary file 5 — Supplementary Data 3 [file 41467_2021_21804_MOESM5_ESM.xlsx]

## Sheet: Sheet1
Supplementary Data 3. Correlation of cytokine/chemokine genes with the aboundance of SAM/MTA and T cell function
gene	SAM abundance	MTA abundance	exhaustion score	cytolytic score
ACVR1	-0.0943232	-0.0361288	0.104503	-0.139872
ACVR1B	0.0620356	-0.018727	-0.089414	0.0162789
ACVR1C	0.00256542	0.126518	-0.0405658	0.0335605
ACVR2A	-0.0160838	-0.0360753	-0.120947	0.114529
ACVR2B	-0.14289	-0.139022	-0.242657	0.0185466
ACVRL1	-0.414	-0.558	-0.506	0.402233
AMH	-0.245039	-0.303	-0.318	0.115301
AMHR2	0.00558709	-0.231205	-0.256	0.0119431
BMP10	-0.238125	-0.377	-0.288	0.190269
BMP15	-0.0318088	-0.362	-0.289	0.110999
BMP2	-0.0308121	0.0100851	-0.00553889	-0.0801008
BMP3	0.131696	0.0591668	-0.0751454	-0.0969591
BMP4	-0.131864	-0.194698	-0.347	-0.00918538
BMP5	-0.364	-0.406	-0.465	0.315979
BMP6	-0.272	-0.35	-0.175163	0.286372
BMP7	-0.0947977	-0.137227	-0.331	0.281938
BMP8A	-0.0997117	-0.112353	0.00144206	-0.0849934
BMP8B	-0.0708776	-0.12998	-0.0532908	-0.129187
BMPR1A	0.336	0.287	0.104889	0.0394981
BMPR1B	0.139668	0.143265	0.358	-0.0194695
BMPR2	0.150361	0.281	0.269	0.0214113
CCL1	-0.122446	-0.346	-0.241123	0.101811
CCL11	-0.00370805	-0.189897	-0.186706	0.196915
CCL13	-0.166313	-0.211285	-0.283	0.145113
CCL14	-0.317	-0.344	-0.445	-0.133073
CCL16	-0.385	-0.363	-0.407	-0.0500341
CCL17	-0.0621088	-0.176214	-0.10271	-0.0765885
CCL18	-0.252486	-0.223272	-0.307	0.250117
CCL19	-0.29	-0.306	-0.585	0.560089
CCL2	0.0171794	-0.0682163	-0.10436	0.423572
CCL20	0.145671	0.289	0.00743466	0.104774
CCL21	-0.409	-0.345	-0.494	0.330881
CCL22	0.00347323	-0.195747	-0.263	0.311198
CCL23	-0.0232024	-0.128857	-0.180967	-0.241872
CCL24	-0.21358	-0.226963	-0.437	0.120891
CCL25	-0.197029	-0.117168	-0.158478	0.029607
CCL26	-0.217777	-0.281	-0.215274	0.205327
CCL27	-0.0582733	-0.298	-0.303	0.0761699
CCL28	0.363	0.315	0.412	-0.197932
CCL3	-0.353	-0.299	-0.347	0.539525
CCL3L3	-0.284	-0.23305	-0.259	0.499337
CCL4	-0.135399	-0.239383	-0.291	0.76005
CCL4L1	-0.183011	-0.146651	-0.19252	0.594273
CCL5	-0.144944	-0.20841	-0.438	0.886533
CCL7	0.00867459	-0.198837	0.0576318	0.0169746
CCL8	0.0486522	-0.0793941	-0.0107729	0.462287
CCR1	0.0056634	-0.0408545	0.0225956	0.579384
CCR10	-0.0222467	-0.154789	-0.153252	0.265051
CCR2	-0.200295	-0.224453	-0.505	0.634845
CCR3	-0.0664149	-0.0569007	0.0569947	0.100919
CCR4	-0.105182	0.0113868	-0.0932324	0.275215
CCR5	-0.0597405	-0.11663	-0.325	0.658428
CCR6	-0.0955402	-0.242387	-0.472	0.357761
CCR7	-0.334	-0.381	-0.618	0.677187
CCR8	0.0613091	-0.176532	-0.167702	0.289906
CCR9	0.00146714	-0.21207	-0.238635	0.0939208
CCRL1	0.0616613	-0.0565054	-0.0190167	0.210885
CCRL2	0.107125	-0.0108515	0.17175	0.356599
CCRN4L	-0.232029	-0.124866	0.0722417	0.103913
CD27	-0.219541	-0.267	-0.557	0.830495
CD40	-0.1347	-0.13681	-0.188878	0.310954
CD40LG	-0.264	-0.272	-0.571	0.551485
CD70	-0.145455	-0.277	-0.288	0.163158
CLCF1	-0.139487	-0.153859	-0.0486603	0.0385427
CNTF	0.189638	0.425	0.534	-0.351554
CNTFR	-0.0241982	-0.0462145	0.126036	-0.181919
CSF1	0.27	0.362	0.342	0.20233
CSF1R	-0.0700061	-0.0619297	0.0815409	0.373935
CSF2	-0.0720786	-0.255503	-0.275	0.287384
CSF2RA	-0.0354177	-0.073974	-0.0381112	0.387569
CSF2RB	-0.295	-0.267	-0.284	0.625149
CSF3	-0.232954	-0.394	-0.375	0.0749564
CSF3R	-0.134893	-0.078473	-0.14335	0.27424
CTF1	-0.253988	-0.414	-0.29	0.143791
CX3CL1	0.125016	0.0548441	-0.353	0.457705
CX3CR1	-0.020132	-0.149295	-0.132268	0.319987
CXCL1	0.0428209	-0.0202799	0.0065564	0.299337
CXCL10	0.0545777	-0.109633	-0.281	0.593832
CXCL11	0.216719	0.107334	-0.142316	0.49018
CXCL12	-0.331	-0.487	-0.466	0.398011
CXCL13	-0.106413	-0.0891296	-0.0987845	0.350255
CXCL14	-0.296	-0.447	-0.415	0.290258
CXCL16	-0.0126682	-0.0970424	-0.0765529	0.197358
CXCL17	-0.1308	-0.111305	0.0179551	0.319544
CXCL2	-0.215819	-0.244642	-0.253	0.271199
CXCL3	-0.0403379	-0.158608	-0.0736607	0.202734
CXCL5	0.0434607	-0.00148493	0.223481	0.0429681
CXCL6	0.124627	0.0672477	0.0826211	0.107721
CXCL9	-0.145849	-0.143439	-0.373	0.717147
CXCR1	-0.0414731	-0.152858	-0.0683729	0.182845
CXCR2	-0.0349569	-0.224357	-0.131051	0.308203
CXCR2P1	-0.276	-0.311	-0.437	0.763322
CXCR3	-0.369	-0.324	-0.427	0.273879
CXCR4	-0.152982	-0.115924	-0.248341	0.62105
CXCR5	-0.127465	-0.223318	-0.336	0.2035
CXCR6	-0.299	-0.365	-0.695	0.785054
CXCR7	-0.203577	-0.394	-0.215858	0.257985
EDA	-0.0711559	0.0478661	0.0264762	0.225749
EDAR	-0.0246554	-0.199711	-0.277	0.0859395
EPO	-0.172954	-0.0582415	0.100153	0.0576203
EPOR	-0.00614067	-0.136393	-0.175982	0.0276245
FAS	-0.025615	-0.0495675	-0.125827	0.207744
FASLG	0.00780893	-0.0471267	-0.408	0.423462
GDF1	-0.12192	-0.0910573	-0.211592	0.066225
GDF10	-0.218111	-0.18361	-0.132219	0.0622377
GDF11	-0.152333	-0.199395	-0.162031	0.224447
GDF15	0.17135	0.155646	0.15783	-0.133213
GDF2	-0.285	-0.368	-0.317	0.184787
GDF3	0.086447	-0.0101113	-0.00214899	-0.169628
GDF5	0.0414505	-0.209356	-0.269	0.196876
GDF6	-0.0950727	-0.202903	-0.235907	0.0548953
GDF7	-0.345	-0.364	-0.494	0.0832594
GDF9	-0.114762	-0.255941	-0.0743467	-0.212467
GH1	-0.258326	-0.417	-0.309	0.192495
GH2	-0.0352577	-0.107194	-0.180597	0.0229739
GHR	-0.348	-0.369	-0.131531	-0.187464
IFNA1	0.192639	0.0922179	-0.195572	0.0875676
IFNAR1	-0.0318185	0.0444164	-0.0202611	-0.126058
IFNAR2	0.291	0.141701	-0.0404946	0.102789
IFNB1	0.164539	-0.198357	-0.0975565	0.00486207
IFNE	-0.0269112	-0.185096	0.214116	0.0886516
IFNG	0.143423	-0.051988	-0.159336	0.678882
IFNGR1	0.0563061	0.129653	0.0310814	0.0209042
IFNGR2	0.257389	0.257941	0.227716	0.115618
IFNK	0.112443	-0.00182868	0.0130974	-0.0440483
IFNW1	-0.00190102	-0.291	-0.206817	0.147691
IL10	-0.0852005	-0.116169	-0.0683622	0.428484
IL10RA	-0.238502	-0.218663	-0.273	0.652972
IL10RB	0.164544	0.0709237	0.162079	-0.135516
IL11	-0.213992	-0.225508	-0.216988	0.0538614
IL11RA	-0.234215	-0.405	-0.4	0.0789656
IL12A	0.109285	0.0358451	-0.0561027	0.348762
IL12B	-0.0864836	-0.325	-0.373	0.30371
IL12RB1	-0.171009	-0.288	-0.445	0.659062
IL12RB2	-0.0431001	-0.0453285	-0.236395	0.628755
IL13	-0.176956	-0.286	-0.302	-0.0168686
IL13RA1	-0.231354	-0.0645923	0.0135047	-0.0462073
IL13RA2	0.163591	-0.0444832	0.060413	0.147355
IL15	0.238068	0.151266	-0.0126731	0.543891
IL15RA	0.110865	0.226243	-0.0330837	0.270036
IL16	-0.42	-0.412	-0.566	0.629893
IL17A	-0.104022	-0.277	-0.190574	0.0689401
IL17B	-0.024672	-0.188791	-0.18523	-0.143274
IL17C	-0.00754668	0.0385834	-0.113452	-0.0591509
IL17D	-0.105079	-0.131321	-0.164831	0.0631853
IL17F	0.0882339	-0.0419402	-0.199769	-0.0280795
IL17RA	-0.00666293	0.10139	0.11172	0.281786
IL17RB	0.00335823	0.0209728	-0.289	-0.0729068
IL17RC	-0.179388	-0.211848	-0.0902343	-0.0948689
IL17RD	0.221765	0.231583	0.229293	0.0173025
IL17RE	0.058065	0.0459479	0.0669325	-0.230154
IL17REL	-0.248029	-0.345	-0.293	0.0861623
IL18	0.0648782	0.00968753	0.00396576	0.467768
IL18BP	-0.0935913	-0.0801813	-0.233009	0.593429
IL18R1	-0.12703	-0.153312	-0.28	0.543425
IL18RAP	-0.292	-0.342	-0.6	0.69522
IL19	0.00152321	-0.195412	-0.292	0.109289
IL1A	0.239952	0.221008	0.387	-0.0249756
IL1B	0.0661009	0.066013	0.175872	0.426912
IL1F10	-0.182502	-0.335	-0.334	0.03043
IL1R1	-0.189219	-0.144144	-0.188458	0.0331153
IL1R2	-0.0534945	-0.158793	-0.22408	0.261901
IL1RAP	-0.0420144	-0.139696	-0.0909174	0.0341225
IL1RAPL1	-0.0692021	-0.130017	-0.0444364	-0.0512085
IL1RAPL2	-0.00655435	0.0565486	-0.0343207	-0.138133
IL1RL1	-0.292	-0.351	-0.278	0.293675
IL1RL2	0.288	0.192237	0.326	0.000956492
IL1RN	-0.503	-0.515	-0.306	0.0497699
IL2	0.100507	-0.128917	-0.0650332	0.0758332
IL20	-0.0300338	-0.335	-0.0923389	0.122167
IL20RA	0.296	0.292	0.266	-0.00897371
IL20RB	-0.132367	-0.198808	0.0940809	-0.0169146
IL20RBAS1	-0.0274211	-0.18739	-0.141505	0.0684841
IL21	0.100042	-0.123305	-0.184141	0.316417
IL21R	-0.134981	-0.233815	-0.334	0.604106
IL21RAS1	0.00822527	-0.0841152	-0.142377	0.163598
IL22	0.0495003	-0.0754037	-0.232751	0.0700496
IL22RA1	-0.287	-0.23391	-0.323	-0.0210224
IL22RA2	0.0743425	-0.220525	-0.282	0.242349
IL23A	0.0594975	-0.145617	-0.0945668	0.0704769
IL23R	-0.107556	-0.28	-0.426	0.307846
IL24	-0.117076	-0.329	-0.299	0.216619
IL25	-0.0364886	-0.241025	-0.239686	0.0772427
IL26	-0.0223705	-0.207328	-0.244458	0.260733
IL27	-0.185928	-0.291	-0.393	0.124393
IL27RA	-0.00510957	-0.130964	-0.254	0.610186
IL28A	-0.138686	-0.159558	-0.208911	0.0399918
IL28B	-0.142567	-0.195091	-0.256	0.0718891
IL28RA	-0.459	-0.48	-0.395	0.0238415
IL29	-0.297	-0.282	-0.292	0.03861
IL2RA	-0.0879513	-0.0704167	0.0449433	0.413445
IL2RB	-0.215718	-0.34	-0.538	0.776473
IL2RG	-0.0489826	-0.0705822	-0.321	0.736388
IL3	0.0559103	-0.170782	-0.222183	0.128773
IL31	-0.0233377	-0.170886	-0.181155	0.0826106
IL31RA	-0.0427049	-0.236684	0.0743047	0.159021
IL32	-0.0784193	-0.187733	-0.378	0.339182
IL33	-0.120139	-0.106098	-0.0362609	0.203407
IL34	-0.096928	-0.183438	-0.237412	0.130908
IL36A	-0.0513232	-0.142678	-0.128306	-0.063059
IL36B	-0.0940074	-0.335	-0.235381	0.118751
IL36G	0.0574702	-0.141012	-0.214209	0.178323
IL36RN	-0.11748	-0.308	-0.233147	-0.00851541
IL37	0.147911	-0.0358675	0.0986606	-0.068002
IL3RA	-0.228553	-0.363	-0.434	0.516033
IL4	0.0786736	-0.18687	-0.29	0.272268
IL4I1	0.115973	0.144067	0.119742	0.424608
IL4R	-0.0646203	-0.237188	-0.0837684	0.130725
IL5	-0.130591	-0.317	-0.228719	0.275068
IL5RA	-0.122042	-0.3	-0.409	0.255798
IL6	-0.214844	-0.249876	-0.0536861	0.337485
IL6R	-0.438	-0.379	-0.338	-0.0935948
IL6ST	-0.22795	-0.244591	-0.44	0.186321
IL7	0.245145	0.341	0.0955958	0.0796523
IL7R	-0.363	-0.341	-0.526	0.594934
IL8	-0.0196902	-0.077328	-0.0516821	0.399754
IL9	0.237905	0.0288065	-0.0556225	-0.0530156
IL9R	-0.216316	-0.36	-0.293	0.0532852
INHA	-0.0173242	-0.289	-0.256	0.0249203
INHBA	-0.095749	-0.0870698	0.104804	-0.175977
INHBB	-0.128926	-0.104228	-0.150569	-0.114849
LEP	-0.119451	-0.209455	0.34	0.141512
LEPR	-0.261176	-0.313	-0.296	-0.0156318
LIF	0.103615	-0.107823	0.136038	0.110344
LIFR	-0.382	-0.315	-0.0294746	0.273804
LTA	-0.147657	-0.260576	-0.331	0.149898
LTB	-0.389	-0.327	-0.523	0.333376
LTBR	-0.177779	-0.0144121	0.180573	-0.194327
MPL	-0.129281	-0.251454	-0.346	-0.022912
MSTN	-0.0385364	-0.12455	-0.0250734	-0.0117533
NGF	-0.230601	-0.39	-0.441	0.243735
NGFR	-0.344	-0.384	-0.458	0.209719
NODAL	-0.118575	-0.327	-0.234631	-0.0357134
OSM	-0.0575553	-0.187489	-0.220476	0.21939
OSMR	0.0628656	0.175516	0.32	0.323313
PRL	0.220708	0.120735	0.169565	-0.0270344
PRLR	-0.105328	-0.00846245	-0.243636	-0.25735
TGFB1	0.0974862	0.145657	0.0643538	0.342951
TGFB2	0.324	0.313	0.382	0.0793078
TGFB3	-0.225295	-0.266	-0.129753	0.37991
TGFBR1	0.189638	0.154329	0.396	0.125856
TGFBR2	-0.399	-0.356	-0.419	0.327419
TNF	-0.142187	-0.274	-0.415	0.337397
TNFRSF10A	0.357	0.268	0.23559	0.118409
TNFRSF10B	0.218233	0.0937509	0.037001	0.184083
TNFRSF10D	0.202562	0.122003	0.102552	0.0471701
TNFRSF11A	0.331	0.293	0.472	0.00647193
TNFRSF11B	0.0725458	-0.025835	0.0903791	-0.0147956
TNFRSF12A	0.305	0.078111	0.343	0.0294224
TNFRSF13B	-0.0835612	-0.248977	-0.315	0.143026
TNFRSF13C	-0.184531	-0.217437	-0.42	0.0885981
TNFRSF14	0.0954871	-0.0105068	-0.185708	0.224478
TNFRSF17	-0.0630213	-0.197199	-0.384	0.535669
TNFRSF18	-0.226491	-0.394	-0.456	0.162198
TNFRSF1A	-0.242071	-0.209129	0.0303716	0.00685593
TNFRSF1B	-0.301	-0.239911	0.038573	0.373304
TNFRSF4	-0.186603	-0.201737	-0.303	0.0594631
TNFRSF8	-0.2129	-0.306	-0.31	0.0852649
TNFRSF9	0.071435	-0.00238343	0.0242796	0.50201
TNFSF10	0.15224	0.0456668	-0.0350315	0.04466
TNFSF11	0.0636686	-0.172868	-0.248129	0.106335
TNFSF12	-0.28	-0.363	-0.335	0.255247
TNFSF13	0.101799	0.110513	0.34	0.187585
TNFSF13B	-0.0940742	-0.0470747	-0.0773702	0.548461
TNFSF14	-0.00100926	-0.101337	-0.388	0.271756
TNFSF15	-0.0240168	-0.105958	-0.0691124	0.201333
TNFSF18	0.00882013	0.00317667	-0.171555	0.24479
TNFSF4	-0.0443762	-0.0379256	-0.064678	0.00144786
TNFSF8	-0.250332	-0.261085	-0.353	0.701769
TNFSF9	0.0221404	-0.0173471	0.247205	0.147517
TPO	-0.122988	-0.343	-0.335	0.128211
TSLP	-0.149276	-0.271	-0.274	0.100683
XCL1	-0.0353743	-0.138737	-0.228054	0.219325
XCL2	-0.161789	-0.267	-0.342	0.358019
XCR1	-0.306	-0.355	-0.689	0.597216
