# Supplementary material for: Tumor methionine metabolism drives T-cell exhaustion in hepatocellular carcinoma
Source: Nat Commun. 2021 Mar 5;12:1455. doi: 10.1038/s41467-021-21804-1 (PMC7935900; doi:10.1038/s41467-021-21804-1)
Supplement: Supplementary file 6 — Supplementary Data 4 [file 41467_2021_21804_MOESM6_ESM.xlsx]

## Sheet: TIGER-LCserum
TIGER-LC			LCI
Patient ID	5-methylthioadenosine (MTA)	methionine	Patient ID	5-methylthioadenosine (MTA)	methionine
NCIA-12086	17.4834	28.5529	H001Q	0.463945	21.6492
NCIA-12173	19.0879	28.7177	H002Q	0.463945	21.7037
NCIA-12153	17.0376	27.9815	H003Q	0.463945	21.7958
NCIA-12029	20.2985	28.3994	H006Q	0.463945	21.4893
NCIA-12083	19.5272	27.9934	H007Q	0.929701	21.7025
NCIA-12071	18.8952	27.9753	H008Q	0.463945	21.887
NCIA-12169	18.1858	28.2114	H009Q	0.463945	21.1197
NCIA-12158	19.7987	28.017	H010Q	0.703647	20.9406
NCIA-12167	18.78	27.9001	H011Q	0.946252	21.3755
NCIA-12152	20.1247	27.8665	H012Q	0.463945	21.3856
NCIA-12132	19.0069	27.7102	H014Q	0.463945	21.8089
NCIA-12111	20.0073	28.4909	H016Q	0.916005	21.3545
NCIA-12035	17.9791	28.2178	H018Q	0.463945	21.6933
NCIA-12082	17.4956	28.2079	H019Q	0.463945	21.7728
NCIA-12084	18.5213	28.4922	H021Q	0.463945	22.0135
NCIA-12164	18.1288	27.8097	H022Q	0.767912	22.1735
NCIA-12061	18.6475	28.2236	H023Q	0.49932	21.8676
NCIA-12091	18.5589	28.2567	H024Q	0.463945	20.9918
NCIA-12023	19.3616	28.7131	H025Q	0.463945	22.0056
NCIA-12022	20.3032	28.9	H026Q	0.463945	22.0857
NCIA-12088	17.0808	28.2699	H027Q	0.463945	21.5944
NCIA-12060	17.4452	28.2597	H028Q	0.463945	21.7293
NCIA-12034	19.1528	28.8534	H031Q	0.463945	22.0617
NCIA-12069	19.8462	28.2387	H032Q	0.699236	21.7578
NCIA-12159	17.9098	28.2558	H033Q	0.463945	21.7551
NCIA-12113	18.7863	28.0655	H035Q	0.463945	21.3084
NCIA-12115	18.082	28.074	H036Q	0.463945	21.7244
NCIA-12161	17.4975	28.0179	H037Q	1.00368	22.1999
NCIA-12166	18.1405	28.1398	H038Q	1.2737	21.1928
NCIA-12168	16.8603	28.2106	H063Q	0.734065	21.9791
NCIA-12081	18.0951	27.8575	H067Q	0.463945	21.667
NCIA-12085	18.81	28.1721	H068Q	0.463945	21.4693
NCIA-12079	19.7379	28.4413	H069Q	0.463945	21.355
NCIA-12170	18.236	27.515	H071Q	0.463945	21.214
NCIA-12092	20.2344	28.1573	H073Q	0.69262	21.2794
NCIA-12206	18.0753	27.1854	H076Q	0.463945	21.9659
NCIA-12114	20.1018	28.0589	H080Q	0.657243	21.9092
NCIA-12205	18.2667	28.2334	H112Q	0.988448	21.2886
NCIA-12013	17.5156	27.9291	H113Q	0.463945	21.3085
NCIA-12077	18.5921	27.4321	H114Q	0.742746	21.9425
NCIA-12097	17.9818	28.1971	H123Q	0.463945	21.5207
NCIA-12038	20.3428	28.3841	H124Q	0.463945	21.3048
NCIA-12151	17.9916	28.0508	H125Q	0.463945	21.0856
NCIA-12096	19.3648	28.3228	H126Q	1.66396	21.7597
NCIA-12046	20.3857	27.773	H133Q	0.463945	21.1347
NCIA-12073	19.2689	27.9291	H134Q	1.31435	21.6812
NCIA-12089	17.3774	28.6797	H136Q	1.1216	21.3885
NCIA-12171	17.1663	27.4851	H137Q	0.463945	21.1291
NCIA-12133	17.3762	27.3121	H139Q	0.463945	21.2393
NCIA-12134	18.4537	28.4275	H142Q	0.463945	21.1303
NCIA-12090	18.5249	28.4186	H144Q	0.591587	21.4959
			H145Q	0.463945	21.4911
			H146Q	0.463945	21.5671
			H149Q	0.612672	21.281
			H152Q	0.463945	21.2926
			H153Q	0.463945	21.4727
			H154Q	0.463945	21.5209
			H155Q	0.463945	21.4136
			H156Q	0.463945	20.9849
			S01	0.463945	21.6069
			S03	0.463945	21.4005
			S05	0.463945	21.6734
			S07	0.799544	21.9405
			S09	0.763598	21.4802
			S10	0.463945	20.9987
			S11	0.463945	21.9344
			S12	0.463945	21.5358
			S13	0.65947	21.5193
			S16	0.767894	21.956
			S17	0.812887	21.4271
			S18	0.463945	21.1825
			S19	0.463945	21.3281
			S20	0.463945	21.9126
			S21	0.463945	21.6888
			S22	0.463945	21.5379
			S23	0.463945	21.6134
			S24	0.463945	21.6507
			S25	0.934789	21.2702
			S28	0.463945	21.9357
			S30	0.463945	22.0089
			S32	0.463945	21.6885
			S33	0.463945	21.4157
			S35	0.463945	21.5818
			S36	0.463945	21.494
			S38	0.463945	21.4876
			S39	0.463945	21.9373
			S41	0.463945	22.0781
			S42	0.868039	21.9989
			S43	0.463945	21.7037
			S44	0.463945	21.6182
			S46	0.463945	21.6074
			S48	0.463945	22.1311
			S49	0.463945	21.3386
			S50	0.463945	21.7037
			S52	0.463945	21.8083
			S53	0.974493	21.3854
			S54	1.40419	21.4518
			S55	0.463945	21.4847
			S56	0.463945	21.7371
			S58	0.463945	21.6837
			S60	0.463945	21.2481
			S63	0.463945	21.9593
