# Supplementary material for: Tumor methionine metabolism drives T-cell exhaustion in hepatocellular carcinoma
Source: Nat Commun. 2021 Mar 5;12:1455. doi: 10.1038/s41467-021-21804-1 (PMC7935900; doi:10.1038/s41467-021-21804-1)
Supplement: Supplementary file 8 — Source Data [file 41467_2021_21804_MOESM8_ESM.xlsx]

## Sheet: Fig. 1c
survival time (mo)	survival truth	EC class
0.7	1	EC3
3.37	1	EC3
3.57	1	EC3
3.8	1	EC3
4.13	1	EC2
6.17	1	EC3
6.37	1	EC3
6.83	1	EC2
7.97	1	EC2
8.07	1	EC3
8.27	1	EC2
8.37	1	EC2
9.13	0	EC1
9.53	0	EC1
9.63	0	EC2
10.83	0	EC1
13.2	1	EC1
13.67	0	EC2
13.7	0	EC1
14.43	0	EC2
15.4	1	EC1
15.47	0	EC2
16.1	0	EC3
16.33	0	EC2
16.9	0	EC1
17.03	0	EC1
17.23	0	EC2
17.53	0	EC2
17.67	0	EC2
17.73	0	EC1
17.87	0	EC1
17.9	0	EC2
17.9	0	EC3
18.77	0	EC3
19.07	1	EC1
20.77	0	EC3
20.93	0	EC1
20.93	0	EC1
21.23	1	EC1
21.83	0	EC2
21.9	0	EC1
22.63	0	EC1
22.63	0	EC1
22.63	0	EC2
22.73	0	EC3
23.33	0	EC3
24.9	0	EC2
24.97	1	EC3
25.1	0	EC2
26.1	0	EC1
26.13	0	EC1
26.53	0	EC3
26.93	0	EC2
26.97	0	EC1
27.5	1	EC3
33.1	0	EC1

## Sheet: Fig. 1d
TIGER-LC			LCI			TCGA-LIHC
survival time (mo)	surivial truth	class	survival time (mo)	surivial truth	class	survival time (mo)	surivial truth	class
22.63	0	low ES	70.1667	1	low ES	16.1	0	low ES
17.9	0	low ES	81.8333	0	low ES	na	na	low ES
13.67	0	low ES	82.4667	0	low ES	26.1	0	low ES
9.63	0	low ES	81.1333	0	low ES	17.3	0	low ES
21.83	0	low ES	10	1	low ES	20.1	0	low ES
25.1	0	low ES	91.0667	0	low ES	60	0	low ES
8.27	1	low ES	36.5	1	low ES	na	na	low ES
17.53	0	low ES	78.1667	0	low ES	36.2	0	low ES
14.43	0	low ES	22.5333	0	low ES	na	na	low ES
16.9	0	low ES	85.4	0	low ES	na	na	low ES
15.47	0	low ES	89.6	0	low ES	na	na	low ES
13.7	0	low ES	81.6667	0	low ES	na	na	low ES
24.9	0	low ES	42.1333	1	low ES	36.2	0	low ES
26.1	0	low ES	32.6333	1	low ES	53.9	0	low ES
26.13	0	low ES	47.8667	1	low ES	35.6	0	low ES
23.33	0	low ES	18.2333	1	low ES	14.1	0	low ES
26.97	0	low ES	50.0667	1	low ES	20.3	0	low ES
16.33	0	low ES	87.8667	0	low ES	15.8	0	low ES
21.9	0	low ES	82.2667	0	low ES	na	na	low ES
20.93	0	low ES	5.33333	1	low ES	16.2	0	low ES
26.93	0	low ES	76.6333	0	low ES	29.9	0	low ES
24.97	1	low ES	63.9667	1	low ES	na	na	low ES
22.63	0	low ES	18.7667	1	low ES	60	0	low ES
18.77	0	low ES	89.8667	0	low ES	18.8	0	low ES
6.37	1	low ES	48.1	1	low ES	na	na	low ES
4.13	1	low ES	27.0667	1	low ES	15.1	0	low ES
22.63	0	low ES	36.3667	1	low ES	0.3	1	low ES
17.73	0	low ES	16.2333	1	low ES	na	na	low ES
10.83	0	low ES	60.7	1	low ES	3.2	1	low ES
9.53	0	high ES	79.2667	0	low ES	60	0	low ES
17.23	0	high ES	30.9333	1	low ES	na	na	low ES
17.67	0	high ES	3.66667	1	low ES	41.4	0	low ES
17.87	0	high ES	89.9	0	low ES	27.2	0	low ES
17.03	0	high ES	91.4667	0	low ES	49.7	1	low ES
26.53	0	high ES	24.9	0	low ES	45	0	low ES
22.73	0	high ES	68.5333	1	low ES	41.1	0	low ES
15.4	1	high ES	93.4	0	low ES	11.9	0	low ES
6.83	1	high ES	72.4667	1	low ES	na	na	low ES
16.1	0	high ES	87.4	0	low ES	60	0	low ES
21.23	1	high ES	4.46667	1	low ES	12.1	0	low ES
20.77	0	high ES	90.3667	0	low ES	13.6	0	low ES
8.37	1	high ES	78.7333	0	low ES	8.7	0	low ES
20.93	0	high ES	85.2667	0	low ES	na	na	low ES
17.9	0	high ES	91.8333	0	low ES	3.4	1	low ES
19.07	1	high ES	51.3667	0	low ES	60	0	low ES
33.1	0	high ES	NA	NA	low ES	21.4	1	low ES
3.37	1	high ES	88.2667	0	low ES	na	na	low ES
27.5	1	high ES	33.0333	1	low ES	na	na	low ES
13.2	1	high ES	7.7	1	low ES	13.6	0	low ES
3.57	1	high ES	16.5333	1	low ES	60	0	low ES
9.13	0	high ES	87.2	0	low ES	60	0	low ES
8.07	1	high ES	15.4	1	low ES	28.3	0	low ES
6.17	1	high ES	67.5333	0	low ES	13.1	1	low ES
7.97	1	high ES	79.5	0	low ES	0.7	0	low ES
0.7	1	high ES	45.9333	1	low ES	11.9	0	low ES
3.8	1	high ES	35.1667	0	low ES	na	na	low ES
			91.3667	0	low ES	60	0	low ES
			78.8667	0	low ES	38.3	1	low ES
			31.8667	1	low ES	18.7	0	low ES
			84.8667	0	low ES	60	0	low ES
			87.9667	0	low ES	19.5	0	low ES
			4.53333	0	low ES	na	na	low ES
			82.5333	0	low ES	na	na	low ES
			2.03333	0	low ES	na	na	low ES
			81.2	0	low ES	60	0	low ES
			80.8667	0	low ES	24.3	0	low ES
			84.8333	0	low ES	36.3	1	low ES
			60	1	low ES	21	0	low ES
			85.4	0	low ES	12.9	0	low ES
			81.3333	0	low ES	17.9	0	low ES
			9.53333	1	low ES	45.7	1	low ES
			56.4333	1	low ES	na	na	low ES
			NA	NA	low ES	na	na	low ES
			81.6667	0	low ES	na	na	low ES
			NA	NA	low ES	na	na	low ES
			81.8333	0	low ES	21.3	0	low ES
			79.2667	0	low ES	10.1	0	low ES
			3.83333	1	low ES	11	0	low ES
			71.1	0	low ES	13	0	low ES
			5.33333	1	low ES	28.7	0	low ES
			58.6	1	low ES	21.5	0	low ES
			65.0667	1	low ES	24.3	0	low ES
			NA	NA	low ES	na	na	low ES
			81.4333	0	low ES	21.9	0	low ES
			77.8	0	low ES	35	0	low ES
			23.9333	1	low ES	0.7	0	low ES
			51.0667	0	low ES	31	1	low ES
			7.56667	1	low ES	60	0	low ES
			89.6	0	low ES	16.9	0	low ES
			7.33333	0	low ES	45.4	0	low ES
			73.5667	0	low ES	na	na	low ES
			91.4667	0	low ES	60	0	low ES
			28.7667	1	low ES	52.1	0	low ES
			80.0667	0	low ES	3.6	1	low ES
			23.0333	1	low ES	23.5	0	low ES
			8.03333	1	low ES	13.2	0	low ES
			28.7	0	low ES	na	na	low ES
			82.5333	0	low ES	60	0	low ES
			NA	NA	low ES	9.7	0	low ES
			54.3	1	low ES	na	na	low ES
			79.6667	0	low ES	10.9	0	low ES
			80.1	0	low ES	60	0	low ES
			81.6	0	low ES	na	na	low ES
			87.3667	0	low ES	na	na	low ES
			82.9333	0	low ES	na	na	low ES
			90.7667	0	low ES	na	na	low ES
			80.8333	0	low ES	23.3	0	low ES
			83.4667	0	low ES	60	0	low ES
			35.8667	1	low ES	3.4	1	low ES
			80.0333	0	low ES	43.2	0	low ES
			54.8	1	low ES	19.2	0	low ES
			42.2	1	low ES	43.4	0	low ES
			15.4	1	low ES	52.2	0	low ES
			81.6	0	low ES	59.3	0	low ES
			52.7333	1	low ES	60	0	low ES
			76.9333	0	low ES	na	na	low ES
			81.1	0	low ES	na	na	low ES
			36.6	0	low ES	17.1	0	low ES
			80.1	1	low ES	na	na	low ES
			8.86667	1	low ES	11.2	0	low ES
			85.9667	0	low ES	8.2	1	low ES
			18.0333	1	low ES	na	na	low ES
			87.1333	0	low ES	47.5	0	low ES
			3.86667	0	high ES	na	na	low ES
			82.5	0	high ES	12.2	1	low ES
			85.7	0	high ES	7.8	1	low ES
			76.9	1	high ES	14	0	low ES
			30.1333	1	high ES	na	na	low ES
			84.7	0	high ES	na	na	low ES
			77.3667	0	high ES	23	0	low ES
			88.2667	0	high ES	26	0	low ES
			14.5667	1	high ES	na	na	low ES
			14.4	0	high ES	15.3	0	low ES
			4.5	1	high ES	60	0	low ES
			71.2	0	high ES	13.3	0	low ES
			2.53333	1	high ES	47.4	1	low ES
			89.9	0	high ES	0	0	low ES
			NA	NA	high ES	na	na	low ES
			15.4333	1	high ES	na	na	low ES
			81.9667	1	high ES	60	0	low ES
			86.7	0	high ES	na	na	low ES
			91.5333	0	high ES	14.5	0	low ES
			70.3333	0	high ES	6.1	0	low ES
			78.1	0	high ES	18.4	0	low ES
			90.3	0	high ES	23.4	0	low ES
			89.0333	0	high ES	0.3	0	low ES
			57.8333	1	high ES	13.5	0	low ES
			53.0333	1	high ES	na	na	low ES
			1.8	1	high ES	3.1	0	low ES
			9.06667	1	high ES	54.1	1	low ES
			78.7667	0	high ES	na	na	low ES
			14.3	1	high ES	na	na	low ES
			26.9	1	high ES	48.3	0	low ES
			82.0667	0	high ES	25.7	1	low ES
			12.6333	1	high ES	60	0	low ES
			11.8667	1	high ES	na	na	low ES
			76.9	0	high ES	15.9	0	low ES
			87.9	0	high ES	2.9	1	low ES
			46.1	1	high ES	15.1	1	low ES
			77.4667	0	high ES	na	na	low ES
			14.3	1	high ES	17.3	0	low ES
			87.7333	0	high ES	12.1	0	low ES
			77.2333	0	high ES	35.5	0	low ES
			7.8	1	high ES	10.5	0	low ES
			78.8	0	high ES	na	na	low ES
			26.4667	1	high ES	13.5	0	low ES
			82.0667	0	high ES	22.1	0	low ES
			5.46667	0	high ES	10.7	0	low ES
			7	1	high ES	25.3	0	low ES
			77.8667	0	high ES	60	0	low ES
			65.1333	0	high ES	na	na	low ES
			18.1	1	high ES	na	na	low ES
			73.7	1	high ES	60	0	low ES
			76.7667	0	high ES	na	na	low ES
			83.9333	0	high ES	14.2	0	low ES
			2.3	1	high ES	41	0	low ES
			81.9	0	high ES	14.8	0	low ES
			8.6	1	high ES	23.7	1	low ES
			15.1667	1	high ES	na	na	low ES
			56.2667	1	high ES	na	na	low ES
			20.9667	1	high ES	na	na	low ES
			14.0667	1	high ES	na	na	low ES
			85.8	0	high ES	na	na	low ES
			19.1667	1	high ES	60	0	high ES
			77.8667	0	high ES	1.7	1	high ES
			39.3667	0	high ES	na	na	high ES
			82.1333	0	high ES	19.9	1	high ES
			6.66667	1	high ES	13.2	0	high ES
			4.83333	0	high ES	na	na	high ES
			89.6	0	high ES	18.5	0	high ES
			87.6333	0	high ES	37.2	0	high ES
			79.9	0	high ES	12.2	0	high ES
			83.9	1	high ES	51	0	high ES
			7.5	1	high ES	56.5	1	high ES
			37.8667	1	high ES	48.4	0	high ES
			11.9667	1	high ES	13.9	1	high ES
			88.2667	0	high ES	19.1	0	high ES
			21.3	1	high ES	60	0	high ES
			17.6333	1	high ES	1.9	1	high ES
			53.8	1	high ES	0.6	1	high ES
			82.5333	0	high ES	27.6	1	high ES
			4.8	0	high ES	7.4	1	high ES
			54.8	1	high ES	22.4	0	high ES
			87.4	0	high ES	na	na	high ES
			3	1	high ES	26.1	0	high ES
			NA	NA	high ES	49.8	0	high ES
			75.2	1	high ES	60	0	high ES
			53.3	1	high ES	na	na	high ES
			77.8667	0	high ES	na	na	high ES
			62.6333	1	high ES	57	0	high ES
			42.6667	0	high ES	27.9	1	high ES
			10.4333	1	high ES	13	0	high ES
			59.1667	1	high ES	na	na	high ES
			82.7667	0	high ES	20	1	high ES
			8.3	1	high ES	60	0	high ES
			32.6667	1	high ES	18.2	1	high ES
			25	1	high ES	12.9	0	high ES
			3.3	1	high ES	22.4	0	high ES
			12.7	1	high ES	na	na	high ES
			19.0333	0	high ES	60	0	high ES
			28.2	1	high ES	18.6	1	high ES
			22.2	1	high ES	40.6	0	high ES
			16.2667	0	high ES	na	na	high ES
			88.6667	0	high ES	na	na	high ES
			83.7667	0	high ES	27.9	1	high ES
			4.6	1	high ES	11	0	high ES
			3.83333	1	high ES	3	1	high ES
			23.5333	1	high ES	6.5	1	high ES
			4.03333	1	high ES	na	na	high ES
			14.3333	0	high ES	11.4	0	high ES
			19.6333	1	high ES	11.5	0	high ES
			3.53333	1	high ES	57.7	0	high ES
			11.9667	1	high ES	na	na	high ES
			13.4667	1	high ES	17.8	0	high ES
			9.46667	0	high ES	na	na	high ES
			78.4	0	high ES	60	0	high ES
			2.2	1	high ES	4.3	1	high ES
			13.3	1	high ES	19.6	0	high ES
			13.8333	1	high ES	na	na	high ES
			44.0667	1	high ES	25.4	0	high ES
			28.7333	1	high ES	0.5	1	high ES
			13.5667	1	high ES	52	1	high ES
			20.2667	1	high ES	60	0	high ES
			83.5	0	high ES	21	0	high ES
			5.16667	1	high ES	na	na	high ES
			12.5667	1	high ES	13.8	1	high ES
			79.1	0	high ES	14	1	high ES
						20.2	0	high ES
						4.6	0	high ES
						na	na	high ES
						na	na	high ES
						na	na	high ES
						na	na	high ES
						na	na	high ES
						24.8	0	high ES
						na	na	high ES
						8.7	1	high ES
						0.8	0	high ES
						0.3	0	high ES
						12.4	1	high ES
						na	na	high ES
						na	na	high ES
						na	na	high ES
						18.5	0	high ES
						13.8	0	high ES
						21.8	0	high ES
						na	na	high ES
						17.8	1	high ES
						na	na	high ES
						na	na	high ES
						na	na	high ES
						na	na	high ES
						60	0	high ES
						33.6	0	high ES
						na	na	high ES
						na	na	high ES
						20.3	0	high ES
						10.9	0	high ES
						22.7	0	high ES
						na	na	high ES
						na	na	high ES
						19.4	1	high ES
						na	na	high ES
						na	na	high ES
						38.2	0	high ES
						60	0	high ES
						33.5	1	high ES
						51.8	0	high ES
						na	na	high ES
						60	0	high ES
						37.8	1	high ES
						na	na	high ES
						18.6	0	high ES
						5.1	1	high ES
						na	na	high ES
						18.5	0	high ES
						13.6	0	high ES
						na	na	high ES
						24.1	0	high ES
						na	na	high ES
						na	na	high ES
						10.3	1	high ES
						na	na	high ES
						na	na	high ES
						0.4	1	high ES
						na	na	high ES
						na	na	high ES
						na	na	high ES
						5.7	0	high ES
						54.4	0	high ES
						25.2	0	high ES
						20.7	0	high ES
						14.3	0	high ES
						5.7	1	high ES
						na	na	high ES
						13.2	0	high ES
						19.8	0	high ES
						21.2	0	high ES
						9.9	1	high ES
						na	na	high ES
						40.3	1	high ES
						60	0	high ES
						60	0	high ES
						23.9	0	high ES
						na	na	high ES
						14.4	1	high ES
						na	na	high ES
						20	0	high ES
						18.9	0	high ES
						na	na	high ES
						44.8	0	high ES
						51	0	high ES
						1	0	high ES
						60	0	high ES
						na	na	high ES
						na	na	high ES
						28.3	0	high ES
						14.2	0	high ES
						24	0	high ES
						12.9	0	high ES
						na	na	high ES
						54.5	0	high ES
						60	0	high ES
						60	0	high ES
						na	na	high ES
						na	na	high ES
						16.7	0	high ES
						na	na	high ES
						11.6	1	high ES
						na	na	high ES
						13.6	0	high ES
						na	na	high ES
						30	1	high ES
						1.1	1	high ES
						2.6	0	high ES
						na	na	high ES
						41.4	0	high ES
						60	0	high ES
						na	na	high ES
						25.6	1	high ES
						na	na	high ES
						1.5	0	high ES
						4.7	0	high ES
						na	na	high ES
						23.1	0	high ES
						20.4	1	high ES

## Sheet: Fig. 1e
TIGER-LC		LCI		TCGA-LIHC
Exhaustion score	cytolytic score	Exhaustion score	cytolytic score	Exhaustion score	cytolytic score
1.40481	5.36367	3.05902	3.78511	13.5265	5.53566
-0.531892	5.52924	2.92967	3.89654	14.3178	4.48384
-0.574088	5.81422	2.62026	4.22238	5.64459	8.01002
-1.20408	5.88322	0.846449	4.32027	9.32811	6.64851
-1.68652	5.5562	-0.561609	5.75267	8.62596	5.53411
-0.344577	5.5569	0.78222	4.23448	9.40387	5.20993
-0.829459	5.45715	1.86169	4.09296	6.11211	7.22842
2.16955	5.20721	1.614	5.34117	6.8852	7.3611
3.64173	5.30252	2.19848	4.04302	28.9126	3.34001
-0.48373	5.1946	-0.44485	3.99994	4.55055	7.59924
-0.329907	6.38998	-0.0821532	5.48562	13.763	4.95872
1.78021	5.33397	0.205961	4.60735	6.12246	6.15205
-2.28168	6.21878	0.692241	4.4046	2.71254	7.97931
0.151509	5.12122	0.6705	4.19458	3.89668	7.12942
-0.998371	5.57531	-0.168325	4.83972	6.0495	6.50752
0.160751	5.30682	-1.8297	5.33896	13.3544	5.25545
-1.32723	5.9908	1.14586	4.09047	8.09342	6.11749
0.490784	5.8322	-0.649702	4.46801	30.143	5.72298
2.18344	5.03533	4.17605	4.28226	10.2438	5.57686
-0.941294	5.64109	-0.370903	4.39197	6.48691	7.2061
-0.160932	5.3272	1.53848	4.05211	10.4215	5.91287
1.35014	5.15835	-1.96185	7.05775	9.38226	6.47414
-0.154917	5.19192	-1.43013	4.61517	2.87549	7.13959
-0.859342	5.88799	1.58504	4.44344	6.4887	6.51006
-0.668803	7.04717	1.17023	4.29486	-0.615458	11.0337
0.757461	4.95162	-0.867064	4.9888	3.67209	7.39415
2.06097	5.2079	-1.12766	5.03633	24.9035	4.16165
1.04307	4.9137	2.79924	3.93559	2.39444	6.71007
-0.7019	5.35272	1.45123	6.42812	3.03495	7.49855
2.3528	5.82785	0.904977	6.4546	8.25061	5.84144
1.17025	4.83476	1.15942	4.38906	5.76641	6.39273
-1.6098	6.32002	2.24198	4.71749	13.3597	5.07964
1.01746	5.60548	0.732181	4.30624	9.05167	6.76516
-1.91648	6.51198	-1.27645	4.26392	10.7063	5.62307
0.538941	5.18827	-0.903348	6.02888	1.99501	8.9253
-0.901109	5.35053	0.0140639	4.85981	1.77744	9.35091
1.60804	5.24149	4.04733	4.18822	4.98533	7.74383
0.324719	5.46591	3.21685	4.06682	4.0058	6.63214
1.47806	5.1357	-0.316257	3.92288	7.84555	7.14768
-0.794981	5.65901	0.736923	4.4425	13.3749	7.2563
0.30704	5.19985	-0.455128	5.5053	22.014	5.35829
-0.764459	5.4067	3.24188	4.08769	3.33065	6.8958
0.289933	5.03961	2.87175	3.94543	4.52698	8.47335
-0.795932	5.33818	0.576041	3.77673	6.30647	6.25976
-1.43622	6.06642	-0.159581	4.41853	11.6655	5.00024
-0.780998	5.20042	2.50405	4.48144	12.2276	6.32967
0.305009	5.33693	0.44607	4.3666	20.5025	5.01079
-2.82118	6.64465	0.184522	4.37653	4.14284	6.75927
-0.243627	5.53886	2.13393	3.92922	1.88921	8.39976
-0.495723	5.49759	-0.782681	4.6774	7.13419	6.04619
0.436033	5.88806	1.22229	3.95091	7.97716	5.42157
-0.204997	5.40508	1.27571	3.95124	3.58521	7.34732
-0.0350401	5.32849	1.08705	3.91689	3.39674	7.45585
-0.131991	5.81253	1.4756	4.52167	12.7456	6.05172
-0.764399	5.70505	1.58947	4.28954	2.03245	8.82826
0.364974	5.31012	-0.673748	4.59356	8.03034	6.0947
0.365542	5.22194	1.62978	4.1164	7.78103	6.52681
-0.708216	5.60715	3.30068	4.64324	15.4064	5.11133
-1.35577	6.13805	1.02243	4.02611	8.77695	6.14547
1.55072	5.3702	-0.47515	4.40476	4.98147	6.78193
4.179	5.44052	3.43623	4.07813	9.88393	6.65064
3.2298	4.92464	0.97902	4.0637	11.842	6.0728
		2.87582	3.90679	114.056	4.00182
		-0.780098	4.82449	7.89546	6.88044
		-0.0620762	4.64338	8.27157	9.0942
		0.229315	4.49713	10.7438	6.34213
		-0.537238	4.63616	14.5867	6.00709
		2.99129	4.23963	3.53758	6.99143
		-0.842266	4.95635	8.14673	6.11624
		0.999375	4.16458	5.35517	7.49671
		0.15689	4.6789	6.00461	7.53737
		-0.285482	4.41165	16.1066	6.41277
		1.20123	4.07796	2.78394	7.42609
		-2.02359	4.8673	2.14149	7.69606
		1.1858	4.25435	7.50286	5.22696
		-1.09547	5.11254	20.8016	5.78194
		-0.775161	5.15915	4.79082	5.62456
		0.404091	4.35936	3.1502	8.09261
		-1.49125	5.91893	11.4488	5.82952
		0.171066	4.47	12.3759	5.37992
		0.2389	4.10054	1.4287	10.3701
		-0.641954	4.8498	14.5014	5.18656
		0.972878	3.86442	10.2296	5.74474
		0.160052	4.29922	14.515	5.16158
		-0.421947	4.47787	1.63586	8.35515
		-0.847975	4.16402	9.41644	5.79152
		-0.336803	4.48794	4.93865	7.35456
		0.957193	4.98667	1.9488	8.6126
		-1.12124	4.2969	26.1758	4.81043
		0.0894578	4.41284	3.39689	7.93307
		-1.66183	5.3471	48.84	3.74338
		1.27301	3.89721	12.0227	5.88457
		2.91204	5.99349	3.2848	8.0641
		2.14919	4.07821	2.15241	7.83667
		-1.41463	5.49382	15.351	4.86884
		1.06968	4.05118	5.16327	5.16979
		-0.695318	5.97345	1.7183	7.68704
		1.04743	4.55346	6.48868	5.58317
		1.65176	5.76531	17.0514	6.47231
		0.731801	4.24317	8.60296	6.66475
		0.665637	4.22022	27.723	4.61047
		-0.640917	5.92906	9.04865	5.79948
		-1.36084	4.54582	10.5173	5.87927
		-0.368982	5.4507	11.5091	5.54225
		2.90693	3.70676	1.51527	9.5348
		1.25182	4.29697	1.94053	8.29251
		1.96663	4.04261	7.07527	6.56296
		1.91046	3.84191	18.4441	5.33906
		1.13683	4.09607	2.99451	7.87575
		3.04808	3.91605	6.59581	7.73468
		-0.322489	4.28822	0.301551	9.77781
		2.24306	3.85294	10.81	7.05337
		-0.758366	4.92218	9.60304	5.56713
		2.15614	4.07313	-2.0128	9.97157
		0.478977	4.23188	2.85714	7.87751
		0.357993	4.31513	11.639	7.57521
		-1.62119	6.05096	4.58126	7.2553
		-0.488444	4.32924	20.4247	5.02521
		0.72699	4.24273	1.53418	8.80385
		-1.05236	5.90758	2.98036	7.85748
		2.63207	3.93848	-0.61951	10.2881
		0.989277	4.23234	41.6143	2.60631
		1.28043	4.23886	4.18667	7.34288
		1.19627	4.3755	15.3162	5.81437
		0.877246	4.01746	6.39035	6.77788
		0.614934	4.46392	7.12218	6.24913
		-0.0657468	5.03137	13.417	6.20488
		-0.803965	6.01392	11.5608	5.32913
		-0.536855	4.61866	8.85457	4.48015
		-0.390389	4.39379	0.890596	8.8186
		1.67472	3.77691	5.95577	6.0344
		1.8838	4.09214	16.2534	3.88583
		3.4273	3.81697	6.86672	6.43425
		0.613292	4.34985	8.86755	6.56495
		1.67364	3.9992	5.74781	7.00157
		5.99223	3.90389	4.6132	7.15875
		2.00991	3.76851	21.3488	4.83453
		0.110727	4.30722	11.3964	5.6952
		0.85746	3.84374	10.961	6.60181
		1.07458	5.27788	24.023	3.19499
		0.821577	4.17163	9.47379	6.33098
		-0.301334	4.48156	4.70709	5.31748
		-0.302292	4.86539	24.9397	5.98494
		0.73287	3.9653	2.87866	7.77231
		2.21431	3.92458	19.3238	5.64979
		-0.42824	4.96784	5.92686	7.35771
		4.02446	4.02318	49.1677	4.573
		2.95446	4.08807	47.2291	4.22741
		-1.83883	6.4275	0.635936	9.53286
		0.0643594	4.96033	11.9685	5.91539
		0.445344	4.3221	3.921	7.57041
		0.362704	5.06893	3.58247	7.32388
		2.26659	4.16108	13.7369	4.59195
		2.03706	4.10353	3.65391	8.04656
		3.29704	3.83806	10.5579	6.01053
		0.21443	4.78977	3.02346	7.41728
		-0.332854	5.23188	6.04216	6.21928
		1.01346	4.19304	0.616571	9.15932
		-2.53054	6.54396	2.47854	8.09198
		-1.00194	4.84417	14.8	5.46856
		-2.18924	4.18816	12.6551	5.01778
		1.87736	3.9801	13.2331	5.28997
		1.60917	4.07079	24.2831	4.99184
		-2.74899	8.05564	3.04418	8.96792
		-0.163239	4.41058	18.6282	5.71363
		-0.132094	5.00804	24.8974	3.99833
		0.225163	4.29645	8.52116	5.80917
		-0.710417	4.0589	3.09817	6.70098
		0.969873	5.57848	1.95052	8.70618
		2.60332	4.68412	1.88984	9.03495
		-1.63614	6.32218	11.9325	7.31816
		-0.180286	4.51461	6.18093	6.02053
		0.260444	3.85616	11.078	5.51334
		0.520237	4.04527	38.2751	5.69633
		4.75036	5.37867	5.08602	5.51195
		-0.0498734	4.69399	9.70232	5.56064
		2.38772	4.19353	18.6567	5.24266
		3.01438	5.05639	24.7819	3.38911
		0.607783	4.42376	7.09829	6.48665
		-0.304547	4.40348	1.12452	7.81454
		0.434391	4.56555	2.03439	9.14524
		3.15649	3.99969	11.9064	5.74524
		-0.300215	4.3734	8.6267	5.75643
		-0.302206	5.20616	31.4988	3.98293
		0.0975739	4.82958	6.55996	7.09822
		1.08291	3.97664	12.7419	5.6681
		5.25758	4.0586	5.1008	6.896
		-1.18807	5.05667	11.5093	3.90807
		4.20879	4.05438	12.2023	5.16173
		2.37089	4.08598	6.85866	7.24605
		2.09687	4.30365	5.54421	6.88895
		-0.229274	4.32504	13.9625	4.33899
		1.99519	4.08348	9.5098	5.52087
		2.09541	4.00291	8.76114	6.68649
		1.07495	5.04471	21.4688	4.67642
		-0.890751	4.35656	13.091	5.17978
		1.49213	4.24041	3.15728	8.52155
		6.65462	4.1651	10.7688	6.593
		2.72597	4.04768	6.47115	6.74196
		-1.56289	4.45901	7.92304	6.14637
		-0.392929	4.24056	9.29365	6.92122
		0.228881	4.5403	2.0766	9.31627
		2.4838	4.01142	9.742	5.13743
		-1.92538	5.33203	7.00544	6.20423
		1.91025	3.79282	12.1197	6.04045
		1.69868	3.98378	2.72324	8.53664
		1.71376	3.88867	-0.152695	10.22
		1.50121	4.54115	8.219	6.14947
		2.42572	4.47884	9.17983	5.6208
		-0.00269692	4.20706	34.0086	3.30336
		0.944525	4.11686	7.05243	6.98718
		0.208567	6.10069	5.68311	6.78132
		-0.097276	4.40324	9.49625	6.09027
		1.20471	4.34149	2.91768	7.80127
		0.825007	4.02706	8.23601	5.97529
		-1.07358	5.69701	3.72988	7.74956
		0.473315	4.3417	17.7569	5.07418
		1.2586	4.03901	3.51049	6.92622
		1.51765	4.00906	10.9694	5.13057
		1.50973	4.0143	15.9882	4.88304
		0.0200497	3.96661	11.7919	5.4855
		0.595353	4.52626	10.9004	6.29232
		2.79464	3.69848	6.53678	6.53322
		2.65726	3.50023	4.57197	8.99729
		1.54483	3.98131	7.0364	6.25411
		1.61396	4.16245	19.8685	4.41259
		0.88697	4.34026	6.77439	5.83429
		1.18585	4.38391	0.500849	8.48974
		0.501429	4.33762	8.77799	6.0061
		4.04853	3.71601	5.70916	6.90501
		-0.475347	5.68887	3.9223	6.22666
		2.10509	4.54407	1.20726	7.52061
		-0.595661	4.0678	2.80153	9.26927
		1.0762	4.1032	10.6047	5.79478
		2.98346	4.01963	2.74113	8.07512
		-0.865972	3.90411	3.08793	7.87752
		-0.188756	4.54853	9.59316	5.98195
		2.62692	3.95254	1.9811	8.72337
		-0.148887	4.23877	7.84491	7.35204
		-2.4689	5.26101	4.10254	6.00449
		0.466548	4.05754	2.47568	6.92893
		2.98117	3.87604	4.81335	6.01837
		-1.22183	4.77059	1.11537	7.85746
		-1.19403	4.70219	8.35556	6.7988
		-3.22923	4.8823	13.7956	5.92441
		2.30805	3.82318	1.97695	7.91422
		-0.619572	5.22804	21.0756	5.00092
				7.67709	6.59475
				12.3301	4.68816
				6.48748	6.00033
				3.94869	6.51583
				6.41833	6.86386
				6.40163	6.64455
				4.76527	7.41295
				15.8175	4.88432
				7.04353	5.84504
				15.3069	6.38823
				41.9401	3.82511
				11.2713	6.76793
				4.87534	7.36697
				14.2222	5.80871
				4.14368	7.46204
				13.4549	5.65083
				37.8457	3.59272
				2.5847	9.07913
				-0.991143	10.416
				5.73252	7.35263
				14.2545	4.71163
				11.9407	6.85229
				6.07773	7.2058
				13.996	6.75212
				0.654715	9.75523
				20.1214	4.87709
				5.92769	5.32162
				3.72361	8.31682
				4.5168	6.6297
				4.2001	7.56402
				11.6471	6.114
				18.4903	4.66583
				17.1267	4.48092
				3.71758	7.99046
				4.52335	6.16222
				19.6136	4.18279
				4.84639	6.27513
				14.9231	5.57039
				6.105	6.7079
				2.79553	8.76214
				10.7772	5.04096
				1.24924	8.0177
				3.42578	7.23293
				4.39181	6.59689
				19.5549	5.53592
				8.96975	4.39026
				9.05692	6.02969
				1.85096	7.99892
				1.7	8.10266
				13.5449	5.33379
				6.86068	6.34326
				6.35826	7.41528
				13.2583	5.93649
				0.00474764	8.468
				6.40914	6.31564
				3.50346	6.85701
				16.2148	5.6123
				6.09849	6.58822
				1.13099	10.2835
				1.43855	8.84346
				5.38599	6.41664
				5.7508	7.11927
				5.74522	7.40361
				1.06865	8.83767
				13.937	5.63771
				7.87969	6.5465
				10.1651	5.34701
				11.6431	5.34578
				7.45422	5.98344
				5.86884	6.37855
				3.11113	7.89329
				18.9325	6.04446
				0.900192	9.13832
				47.9601	3.69127
				3.34661	7.67209
				14.162	5.19132
				4.4595	7.36203
				6.20951	6.5394
				10.2305	4.8532
				10.7909	5.76328
				21.2275	4.85509
				-0.73084	9.49358
				7.75291	6.71961
				0.799531	7.77509
				2.41827	8.20526
				6.46284	5.5969
				3.79202	7.82231
				6.9685	6.85036
				14.6778	5.28638
				27.5875	5.83926
				1.18177	8.75143
				11.893	5.93695
				8.97266	5.74298
				7.31865	5.6924
				10.797	4.7229
				16.289	5.67563
				-0.312823	8.76923
				1.63283	8.0539
				3.57567	6.65547
				23.4345	5.1548
				3.06865	7.55497
				2.03073	6.92887
				4.10599	7.40121
				24.0206	5.47069
				5.50797	5.94492
				2.15439	6.95694
				17.617	5.61104
				14.9055	5.79337
				14.9358	5.47841
				3.79104	6.76761
				7.27842	6.21661
				1.72042	8.80044
				2.20407	8.68022
				5.35701	6.27955
				6.27521	7.24745
				1.59889	7.12766
				4.23849	7.38139
				9.95506	4.39896
				0.617112	5.53736

## Sheet: Fig. 2c
AMD1	8.7156	7.18219	7.07133	7.16258	7.18334	7.24085	7.06228	7.28973	6.98802	7.03918	7.73574	7.17948	7.86545	7.31895	7.358	7.1399	7.51663	6.5589	7.19875	7.36645	8.1728	7.19637	7.68534	6.77335	6.67665	7.11756	7.36711	6.96861	7.86899	7.98705	6.88314	6.59783	7.42525	6.60948	6.89764	7.46361	7.84065	6.71894	7.50629	6.84069	7.58102	7.3213	7.16874	6.72553	7.58435	6.7724	7.17356	8.0962	6.47691
SRM	8.11026	7.15015	7.89342	6.99028	7.67739	7.20209	7.4292	7.25171	7.41518	7.17374	7.55684	6.97454	7.5116	7.14797	7.81184	7.2169	8.25965	7.35019	7.91365	7.00114	8.30528	7.12229	7.79385	7.00423	7.12761	6.95201	7.26368	6.82102	6.95934	7.44326	7.47411	7.03008	7.47204	6.82209	7.97814	7.43274	8.3712	7.01136	7.902	7.14008	7.93534	7.70048	7.44678	7.73522	7.37041	7.51141	7.00485	7.52597	6.90593
SMS	8.4357	7.28553	7.96663	7.38535	7.51143	7.34284	7.56988	7.31857	7.15856	7.30421	7.67134	7.3831	7.66477	7.37706	8.48762	7.43577	8.63878	7.33982	7.37415	7.12491	8.70615	7.48898	7.98656	7.52814	7.09764	7.51091	7.29269	7.22103	7.92359	7.20075	7.91709	7.27137	8.35167	7.24711	7.55383	7.22308	7.85569	7.20205	7.43563	7.33427	7.09126	8.25879	7.75642	7.7632	7.36099	7.37452	7.46434	7.92134	7.18731
ENOPH1	7.34026	6.32655	6.65084	6.29596	6.617	6.39432	6.35389	6.38219	6.27596	6.37715	6.78361	6.42279	6.57245	6.46892	6.79601	6.41887	7.62444	6.39579	7.39101	6.21645	6.8474	6.2741	6.94806	6.10399	6.88716	6.36048	6.49993	6.42101	6.84754	6.32475	6.68315	6.32035	6.91617	6.2689	6.90682	6.51295	7.26827	6.2261	6.54184	6.40254	6.85045	6.73311	6.41051	6.65265	6.48383	6.57625	6.60863	6.86039	6.22227
MTAP	5.47037	5.99941	5.72463	5.87357	6.08168	6.05417	6.13094	5.85847	4.34838	5.94941	6.0983	6.2359	4.60242	6.18305	3.9093	6.16197	6.38368	5.96803	5.17	5.99843	6.64229	6.11454	5.25392	6.24386	4.56382	5.99942	6.16152	5.98144	6.26938	6.07267	5.91626	5.76203	6.53327	5.9493	6.08739	6.48081	6.7004	5.99118	5.84511	5.89589	5.93589	5.99711	5.84735	6.05477	6.30176	5.87592	5.85868	5.82285	5.94507
TAT	6.23597	11.9006	9.04422	11.4381	11.8364	11.9618	11.6735	11.348	4.97083	11.8281	7.9785	11.885	11.7663	11.6462	5.96384	11.4149	4.51815	11.4544	8.7776	11.9113	5.70777	11.5958	11.2922	11.3535	8.55065	11.9217	11.2508	11.8477	7.36271	11.4826	12.384	11.6518	12.6434	12.0288	10.6924	11.0715	7.04486	11.4364	11.2543	11.4767	8.374	11.3905	11.5776	11.8941	11.6109	10.8811	11.7939	8.35706	11.3193
GNMT	5.09263	8.9881	5.51206	8.30194	6.32685	9.10845	6.28234	8.21634	5.76993	8.5613	7.25896	10.1115	7.01987	9.61505	4.68503	8.632	4.68845	9.14475	7.99634	10.2581	5.21687	9.57949	6.44452	9.96015	7.07614	7.90917	8.71162	10.0739	8.02865	9.53215	9.38891	8.83876	7.98897	9.67907	6.12581	9.77334	7.26843	9.53155	7.71528	9.07249	5.79589	7.32801	6.41963	7.28178	9.23646	9.5234	8.83848	4.9973	9.17395
BHMT2	8.06512	9.75605	9.23652	9.39116	10.5055	10.0419	10.2304	9.65362	9.02988	9.73953	8.13283	9.98648	10.1462	9.88095	8.62513	9.47876	8.57635	9.75293	9.66336	9.58584	8.21158	9.95567	9.37279	9.70721	8.67412	9.46829	10.6444	9.99158	8.52012	9.64578	10.6176	10.0821	9.98338	9.81375	7.93306	10.056	8.60524	9.8542	9.06322	9.646	9.55132	9.26804	8.82086	9.8957	9.63096	9.65297	9.43418	7.22609	9.53366
BHMT	6.83752	10.6618	8.16521	10.5442	10.9271	10.5292	9.2484	10.5744	9.20284	10.5257	7.78029	10.699	10.3849	10.6575	6.47121	9.95709	7.93545	10.514	10.3995	10.2031	6.63551	10.8384	7.29155	10.4619	7.40838	9.60877	10.7357	10.6095	8.88422	10.1534	10.8023	10.6468	9.91802	10.4355	4.7626	10.4777	7.99568	10.0964	9.05344	10.5382	8.69094	8.53106	8.27977	10.5993	10.1787	8.6323	10.3919	5.33715	9.85152
AHCY	6.34535	6.41546	6.43378	6.37142	6.34532	6.66662	5.89084	6.35483	6.51564	6.31481	6.47498	6.90339	7.31124	6.75948	6.50016	6.87654	6.81734	6.80116	7.23088	6.99821	7.25412	6.72729	6.71786	6.68727	6.56224	6.6261	6.41118	6.98848	7.08865	6.97935	6.3445	6.75244	7.06451	6.76158	7.16362	6.86632	6.44082	6.90389	7.02885	6.62076	6.75147	7.06964	6.6468	6.98202	7.06516	6.68598	6.58253	6.82086	6.78043
[truncated: 72 more columns]

## Sheet: Fig. 2d
Escore	salvage_log2	de novo_log2
-0.764459	5.28506	5.48552
-0.204997	5.36459	5.55063
-0.794981	5.2748	5.45871
-0.708216	5.26372	5.43747
-0.901109	5.3362	5.49081
0.160751	5.35784	5.50942
-0.495723	5.41218	5.53627
-0.48373	5.36079	5.47962
0.30704	5.32458	5.43985
0.151509	5.34373	5.44815
-0.859342	5.32058	5.41966
1.04307	5.3497	5.42921
-0.829459	5.34134	5.41589
0.365542	5.29803	5.36014
-0.131991	5.33065	5.38475
-0.154917	5.33494	5.3751
-1.35577	5.33422	5.36168
-1.43622	5.33086	5.35601
-1.68652	5.25543	5.27104
-1.32723	5.39892	5.40939
-0.574088	5.34641	5.35331
-0.795932	5.37441	5.37743
1.47806	5.3721	5.36941
-0.764399	5.34388	5.3381
-1.91648	5.39042	5.37325
0.364974	5.41859	5.3949
-0.7019	5.34437	5.3203
-0.941294	5.37275	5.34567
-1.20408	5.34147	5.30915
-2.28168	5.248	5.21322
-0.998371	5.38016	5.3397
0.538941	5.40194	5.34088
0.757461	5.34771	5.28224
1.35014	5.38306	5.31621
-0.243627	5.38718	5.32024
-0.780998	5.31911	5.23728
2.06097	5.47501	5.39274
-0.160932	5.36881	5.27679
-2.82118	5.36856	5.27628
1.60804	5.40431	5.30536
1.17025	5.42796	5.28997
0.305009	5.36143	5.19489
1.78021	5.37536	5.20853
-1.6098	5.36949	5.20184
-0.531892	5.35755	5.18783
-0.344577	5.38503	5.21214
-0.0350401	5.43682	5.26152
0.324719	5.4586	5.27301
2.18344	5.46094	5.2595
1.55072	5.36043	5.14149
3.2298	5.44074	5.17962
2.16955	5.34102	5.04793
0.490784	5.37413	5.07438
3.64173	5.48449	5.17468
1.40481	5.46535	5.12373
0.289933	5.45672	5.09312
-0.329907	5.49548	5.12097
1.01746	5.54076	5.14454
-0.668803	5.40208	4.94597
0.436033	5.45665	4.87129
4.179	5.41812	4.77852
2.3528	5.56333	4.86816

## Sheet: Fig. 2e
salvage_denovo	SAM	MTA
1.06605	1.12816	1.1082
1.02441	1.29753	1.09483
1.01198	1.01231	1.00645
0.989238	1.08239	1.02059
1.12323	na	na
0.982719	1.03024	1.09984
0.981144	0.947834	0.982607
0.992767	1.01809	1.02046
1.02266	1.12582	1.03646
1.02844	0.951086	1.00746
1.01895	1.07431	1.13156
0.898377	1.03766	1.06315
0.933625	0.823345	0.967539
0.949637	1.11059	1.09658
0.997912	1.05218	1.03371
0.880314	1.10941	1.04213
1.05836	1.18399	1.13959
0.870275	1.05024	1.05673
1.00402	1.45766	1.07875
0.886535	0.984723	0.986548
1.01682	na	na
1.37185	1.24394	1.10014
0.995233	1.04952	1.04051
1.12484	1.29475	1.12854
0.917588	1.06804	1.04791
0.920936	1.52525	1.07108
1.12731	1.00782	1.00363
1.2964	1.3081	1.13908
1.04749	1.06031	1.08529
0.87902	1.07446	1.08086
1.06586	1.49629	1.16532
0.972547	1.02678	0.998497
0.963196	1.01314	1.02906
1.1292	1.12248	1.10258
0.930177	0.99749	1.0211
0.900261	1.0735	1.0702
1.28663	1.17087	1.18264
1.12236	1.65471	1.07594
0.92321	1.14424	1.07798
1.13728	1.16803	1.12683
1.01655	1.17383	1.09531
0.957863	1.20889	1.07114
1.50041	1.58055	1.13494
1.23093	1.25976	0.994838
1.04323	na	na
1.04643	1.50575	1.24505
1.31606	1.58954	1.19324
0.946382	na	na
1.10037	na	na
1.04743	1.0561	1.0159
1.26718	1.19716	1.07975
1.00187	1.50122	1.2403
1.16388	1.0747	1.00996
1.07099	1.51069	1.14756
1.12259	1.21001	1.14954
1.05868	1	1.08829
1.22526	1.16531	1.13252
1.14985	1.02288	1.08616
1.61908	na	na
1.19841	1.6885	1.2775
1.23954	1.36142	1.19965
1.5579	1.60443	1.25061

## Sheet: Fig. 2f
sample	SRM	MTR	ENOPH1	BHMT2	BHMT	GNMT	AMD1	SMS	MTAP	APIP	AHCY
P1	0	0	0	0.720366	0.423693	0.720366	0.948866	0.720366	0.423693	0.423693	0
P1	0	0	0	0.925172	0	0.925172	0	0.925172	0	0	0.925172
P1	0	0	0	0.847806	0.847806	0.367998	0	0.367998	0	0.367998	0.367998
P1	0	0	0	0.966425	1.23628	0	0	0	0	0	0.595681
P1	0	0	0	1.27586	0.313954	0	0	0.313954	0.552536	0	0.552536
P1	0	0	0	0.978388	0	0	0	0.604361	0	0	0.978388
P1	0	0	0	0.656321	0	0	0.381065	0.656321	0.381065	0	0
P1	0	0	0.870183	1.87937	1.87937	0	0	0.870183	1.32832	0	0.870183
P1	0	0.99158	0	0.99158	0	0	0	0	0.99158	0	0
P1	0	0	0	1.55465	0	0	0	0	0	0	0
P1	0	0	0	2.21448	0	0	0	0	0	0	0
P1	0	0	0	0.803588	0.268794	0	0.268794	0	0	0	0
P1	0.269822	0	0.269822	1.33173	0	0	0	0.269822	0	0	0.482095
P1	0	0	0.547403	0.89915	1.15885	0.547403	0	0.89915	0	0	0
P1	0.465011	0	0.465011	1.21436	0	0	0	0	0	0	0.781187
P1	0	0	0	1.35824	0	0	0	1.35824	0	1.91378	0
P1	0	0	0	0.690359	0.403607	0	0	0.403607	0	0.403607	0
P1	0	0	0	1.89529	0	0	0	0	0	0	0
P1	0	0	0	0	0	0	0	0	0	0	0
P1	0	0	0	1.72885	1.36004	0.769435	0.456965	0	0	0	1.19909
P1	0.453748	0.252392	0.252392	1.00159	0	0	0.621276	0.252392	0	0	0.621276
P1	0	0	0	1.91091	0	0	0	1.57681	0	0	0
P1	0	0	0	1.17982	2.15904	0.372084	0.372084	0	0	0	0.372084
P1	0	0	0	0.626881	0	0	0	0	0	0.626881	1.00924
P1	0	0	0.211251	1.56099	0.663146	0.385565	0.385565	0.385565	0	0	0.533956
P1	0	0	0	0	0	0	0	0	1.2533	0	0
P1	0.371288	0	0	0.853904	0.641433	0	0	0	0	0	0.371288
P1	0	0	0	1.6855	0	0	0.741356	0.741356	0	0	0
P1	0	0	0	0	0.996081	0	0	0	0	0	0
P1	0	1.37236	0	0	0	0	1.37236	1.37236	0	0	0
P1	0	0	0	1.24487	0.804799	0	0	0	0	0	1.54942
P1	0	0	0.401325	0.686931	0.686931	0	0	0	0	0.401325	0.401325
P1	0	0	0	0.833318	0	0.28159	0.28159	0.50106	0	0	0.680925
P1	0	0	0	0.384686	0.384686	0.384686	0.661815	0.661815	0	0	0
P1	0	0	0	0.750563	0.750563	0.750563	0	0	0	0	0.750563
P1	0.835069	0	0.835069	1.59227	0	0	0.835069	0	0	0	0.835069
P1	0	0	0	1.67316	0	0.893227	0	0	0	0	0
P1	0	0	0.422458	1.13231	0.422458	0	0	0.422458	0	0.718529	0.422458
P1	0	1.04081	0	1.53966	0	0	0	0	0	0	0
P1	0	0	0	1.92787	1.77423	0.682665	0	0	0	0	0.682665
P1	0.614141	0	0	0.99182	0.820706	0	0	0.820706	0	0	0.614141
P1	0.300072	0	0	1.33491	1.23829	0	0.300072	0	0	0	0.530577
P1	0.66462	0	0.66462	0.386538	0	0	0.66462	0.66462	0.386538	0.386538	0.386538
P1	0.484452	0	0.484452	0.484452	0	0.484452	0.484452	0.484452	0	0	0
P1	0	0	0	1.28462	0	0	0.715552	0.420457	0	0.420457	0.943116
P1	0	0	0	1.07577	1.43993	0	0.497182	0.497182	0	0	0
P1	0	0	0	1.45738	0	0	0	0	0	0.506176	0
P1	0	0	0.449773	1.60456	0.449773	0	0.994683	0	0	0	0.994683
P1	0	0	0	0	0	0	0	1.05317	0	0	1.05317
P1	0	0	0	1.06082	0	0	0	0	0	0	0
P1	0.416583	0	0.416583	0.416583	0.416583	0	0.709777	0.936214	0	0.416583	0.416583
P1	0	0	0	1.6082	0.761318	0	0	0	0.761318	0.451425	0
P1	0	0	0	1.76454	1.9179	0	0	1.07689	0	0.676903	0
P1	0	0.524299	0	0.866491	0.524299	0.524299	0	0.524299	0	0	0.524299
P1	0	0	0.802516	0.47969	0.47969	0	0	0.47969	0	0.47969	0
P1	0	0	0	1.38979	0	0.407021	0	0	0	0	0.69548
P1	0	0	0	0.780866	0	0	0	0.464791	0	0	0.780866
P1	0	0	0	0	0	0	0	0	0	0	0.653986
P1	0	0	0	1.23519	0	0	0	0	0.797287	0	0
P1	0	0	0	0.935304	0.935304	0	0	0.935304	0	0	0.935304
P1	0	0	0	1.02968	0	0	0	0	0	0	0
P1	0.458778	0	0	0.772088	0	0	0	0	0	0	0.458778
P1	0	0	0.380537	0.655518	1.32931	0	0	0.380537	0.380537	0	0.380537
P1	0	0	0.657193	1.88346	0	0	0	1.33187	0.657193	0	0
P1	0	0	0	0.511975	0	0	0	0.511975	0	0	0
P1	0.664941	0	0.664941	0.664941	0.664941	0	0	0	1.06082	0.664941	0.664941
P1	0	0	0.656254	1.04911	0.656254	0	0.656254	0	0	0	0.656254
P1	0	0	0	1.25009	0.914047	0.404219	0.404219	0	0	0.404219	0.691277
P1	0	0	0	0	0.859834	0	0	0.859834	0	0	0.859834
P1	0	0	0	0.373363	0	0	0	0.373363	0	0	0.644599
P1	0	0	0.243069	0.865326	1.45905	0	0	0.601837	0	0	0.243069
P1	0	0.563609	0.563609	1.1851	0	0	0	0.921877	0	0	0
P1	0	0	0	1.21765	0.886883	0	0	0.389234	0	0	0.389234
P1	0	0	0	0.853827	0.853827	0	0	0	0	0	0
P1	0	0.631504	0	0.631504	0	0	0	0	0	0.631504	0.631504
P1	0	0	0.189963	0.901963	0.608036	0.189963	0	0.349537	0	0.349537	0.189963
P1	0	0.377975	0	1.43872	0.651624	0	0	0.377975	0	0.377975	0
P1	0	0	0	1.29407	0.632619	0.632619	1.01707	0	0	0	0
P1	0	0.510506	0.510506	1.73394	1.2987	0	0	0.510506	0	0.510506	0
P1	0	0	0	1.21749	0	1.21749	0	0	0	0.783602	0
P1	0	0	0.581736	0.947124	0.581736	0	0	0	0	0	0
P1	0	0	0	0	0	0	0.760074	0.760074	0	0	0.760074
P1	0	0	0	0	0	0	0	0	0	0	0
P1	0	0	1.03821	1.5365	1.03821	0	0	0	0	0	0
P1	0	0	0	0.778692	1.0181	0	0	0	0	0	0
P1	0	0	0.24401	1.39623	0.603809	0.24401	0.603809	0.74452	0.24401	0	0.603809
P1	0	0	0	1.10797	0	0.410153	0	0	0	0	0
P1	0	0	0	1.54556	0.423457	0	0	0	0	0.423457	0.423457
P1	0	0	0	0	0.776942	0	0.462101	0.462101	0	0	0
P1	0	0	0	0.907135	0	0.553084	0	0	0	0.907135	0.907135
P1	0	0	0	0	0	0	0	0	0	0.700835	0.700835
P1	0	0	0	1.23476	1.03962	0.475852	0.475852	0	0	0	1.23476
P1	0	0	0	1.29177	1.83712	0	0	0	0	0	0
P1	0	0	0	1.86057	1.31203	0	0	1.31203	0	0	0
P1	0	0	0	1.02676	0.468337	0.786032	0.786032	0.468337	0	0	1.22064
P1	0	0.414987	0.414987	1.27306	0.707396	0	0.414987	0	0.414987	0	0.414987
P1	0	0	0.711225	0	0.711225	0	0	0	0	0	1.12264
P1	0	0	0	0	1.27759	0	0	0	0	0	0
P1	0	0	0.454787	1.19494	1.19494	0	0	0.454787	0.454787	0.766247	0.766247
P1	1.51013	0	0	1.51013	0	0	0	0	0	0	0
P1	0	0	0	0.903582	0	0	0	0.903582	0	0	0
P1	0	0	0	0.808691	1.63898	0.97831	0	0	0	0.347122	0.347122
P1	0	0	0	0.720312	0	0	0	0	0	0	0
P1	0	0	0.435382	0.969513	1.31581	1.45239	0	0.435382	0.435382	0	0.435382
P1	0	0.35722	0	0.8277	0.619878	0.35722	0	0	0	0	0
P1	0	0	0	1.09335	0	0	0.507672	0	0	0	0.507672
P1	0.713182	0	0	1.12524	0	1.12524	0.713182	0	0	0	0.713182
P1	0	0	0	1.40233	0	0	0	0	0	0	0
P1	0.316025	0	0	0.316025	1.05023	0.910939	0	0	0	0.316025	0.316025
P1	0	0	0	0	0	0	0	0	0	0	0.830514
P1	0	0	0	0.822204	0.822204	0	0.493326	0	0	0	0.822204
P1	0	0	0	1.51983	0	0	0	0	0	0	0
P1	0	0	0	0	0	0	1.25366	0	0	0	1.25366
P1	0	0	0	1.06481	0	0	0	0	0	0	0.818398
P1	0	0	0.570913	1.40598	0	0	0.570913	0	0	0	0.932071
P1	0	0	0	0.997993	1.30606	0.550472	0.218887	0	0	0	0.218887
P1	0	0	0	1.59896	0	0	0	1.08989	1.08989	1.08989	0
P1	0	0	0	1.98154	0	0	0	0	0	0	0
P1	0	0	0	1.48945	1.14634	0.357207	0.357207	0.357207	0	0.357207	0.357207
P1	0	0	0	1.33105	1.7705	0.528424	0.298718	0	0.298718	0.298718	0.715098
P1	0.454934	0	0	1.19522	0.766463	0	0	0	0	0.454934	0.766463
P1	0	0	0	0.954921	0	0	0.58736	0.58736	0	0.58736	0
P1	0	0	0.696565	1.10317	0	0	0	0.696565	0	0	0
P1	0	0.413091	0	1.81072	0	0.413091	0.704565	0.704565	0	0	0.704565
P1	0	0	0	0.899756	0.899756	0	0	0.899756	0	0	0
P1	0	0	0	0	0	0	0.398521	0.682713	0	0	0.398521
P1	0	0	0	0	0	0	0	1.40965	0	0	0
P1	0	0	0	0	0	0	0	0	0	0	0
P1	0	0	0	0.453444	0	0	0	0	0.76428	0.453444	0.453444
P1	0	0.648843	0.648843	1.03909	0	0	0.648843	0	0	0	0.648843
P1	0	0	0	0	0.452006	0.452006	0	0.762171	0	0	0.762171
P1	0	0	0.591509	1.61613	0	0	0	0.591509	0	0	0.591509
P1	0	0	0	0.79615	2.11649	0	0.79615	0	0	0	0
P1	0.27473	0	0	1.06369	1.06369	0	0.27473	0.27473	0	0	0.490021
P1	0	0.217444	0.217444	0.899092	0.678836	0.217444	0.217444	0.217444	0	0	0.395947
P1	0	0	0	1.59155	0	0	0	0	0	0	0.834552
P1	0	0	0.535919	0.535919	0	0	0.535919	0	0	0.535919	0
P1	0	0	0	1.5373	1.1604	0	0	0	0	0.548357	1.1604
P1	0.658089	0	0	1.05159	1.33324	0	0	0	0	0.658089	0
P1	0	0	0.359714	1.39387	1.39387	0	0.359714	0.62371	0	0.359714	1.15203
P1	0	0.333404	0.333404	0.583009	0.333404	0	0.333404	0.583009	0.333404	0	0.583009
P1	0	0	0	0.81512	0	0.81512	0	0	0	0	0
P1	0	0	0	0.887471	0	1.14533	0	0.539116	0.539116	0	0
P1	0	0	0.526573	0.712794	1.64069	0.297553	0	0	0	0	0.526573
P1	0	0	0	1.88284	0.409829	0	0	0.699686	0	0.409829	0
P1	0.385527	0	0	0.880111	0.385527	0	0	0.663089	0	0.385527	0.663089
P1	0	0.604474	0	0.978543	1.25015	0	0	0	0	0.604474	0.978543
P1	0	0	0	1.26207	1.26207	0.612066	0	0	0	0	0
P1	0	0	0.680155	1.36674	0.396823	0	1.08125	0.680155	0.396823	0	0.396823
P1	0	0	0	0	0	0	0	1.33385	0	0	0
P1	0	0	0	0.609756	1.47246	1.25845	0.985804	0	0	0	0.609756
P1	0	0	0	1.25299	1.05626	0	0	0	0	0	0
P1	0	0	0.679004	0	0	0	0.679004	0	0	0.679004	0.679004
P1	0	0	0	1.33932	0.95912	0	0	0	0	0	0.791656
P1	0	0	0	1.54467	0	0.801465	0	0	0	0	0
P1	0.515754	0	0.515754	0	0.515754	0.854331	0	0	0	0	0.515754
P1	0	0	0	1.47929	1.31153	0	0	0	0	0	0
P1	0	0.681939	0	0.681939	0	0.681939	0	0.681939	0	0.681939	0
P1	0	0	0	2.00411	0.957386	0	0	0	0	0	0
P1	0	0	0	0.600248	0.972725	0	0	0	0	0	0
P1	0	0.764525	0.764525	0.764525	0	0	0	0.764525	0.764525	0	0.764525
P1	0	0	0	0.970938	1.45415	0	0	0	0	0	0
P1	0	0	0	1.76272	1.32415	0	0.524581	0	0	0	1.12143
P1	0	0	0	0.801973	0	0	0	0	0	0.479315	0.801973
P1	0	0.269238	0	0.481149	0.269238	0	0.481149	0	0	0	0.655912
P1	0	0	0	1.27307	0	0	0.356718	0.619105	0	0	0
P1	0	0	0	0	0.648364	0	0	0	0	0.648364	1.03844
P1	0	0.595206	0	0.96577	0.96577	0	0	0.96577	0	0	0.595206
P1	0	0	0.464154	1.01957	0	0	0	0.779937	0	0	0
P1	0	0	0	1.80536	0.613577	0	0	0	0	0	0.613577
P1	0	0	0.734407	0.734407	0	1.15326	0.734407	0	0	0	0
P1	0	0	0	0	0	0	0	1.22406	0	0	0.587964
P1	0	0	0	0	0	0.986806	0	0.986806	0	0	0
P1	0.724618	0	0	1.65933	0	0	0	0	0	0	0.724618
P1	0	0	0	0	0	0	0	0	0	0	0
P1	0	0	0.394412	1.07638	0	0.896307	0.394412	0.896307	0	0	0.676522
P1	0	0	0	1.90223	0.595754	0	0	0	0	0	0.595754
P1	0	0	0.765508	1.49296	0.454283	0	0	0	0.765508	0	0
P1	0	0	0	1.1029	1.61458	0	0	0	0	0	0
P1	0.593823	0	0	0	0.96386	0	0	0	0	0.593823	0.593823
P1	0	0	0	1.06974	0	0	0.822598	0	0	0.822598	0.4936
P1	0	0	0	1.42823	0	0.373659	0.858291	0.645051	0	0.373659	0.373659
P1	0	0.569944	0	0.93072	0	0	0	0.569944	0	0	0
P1	0	0	0	1.50262	0	0	0.458843	0.458843	0	0	0.458843
P1	0	0	0	1.1977	0.326	0	0	0	0	0	1.07401
P1	0	0	0	1.30941	0.516407	0	0.516407	0	0	0	0.516407
P1	0	0	0.377975	1.32334	0.377975	0	0	0.377975	0	0.377975	0
P1	0	0	0	0	0	0	0	0	0	0	0
P1	0	0	0	1.00591	1.19772	1.49712	0.76838	0.76838	0	0	0.456244
P1	0.572222	0	0.572222	1.40825	0.572222	0.572222	0	0.572222	0	0	0
P1	0.490389	0	0	0.948711	0.667536	0.667536	0.274958	0.274958	0	0	0.667536
P1	0	0	0	0	0	0	0	0.559948	0	0	0
P1	0	0	0	1.4991	0	0.625625	0.625625	0	0.625625	1.00753	1.00753
P1	0	0	0	0	0	0	0	0.970734	0	0	0
P1	0	0	0	0.944235	0.421086	0.421086	0.716488	0.421086	0.716488	0	0.421086
P1	0.338669	0.338669	0.338669	1.34066	1.69265	0.338669	0	0	0.338669	0	0
P1	0	0	0	1.27508	0	0	0.357556	0.357556	0	0	0
P1	0.673352	0.673352	0	1.75855	0	0	0	0	0.673352	0	0.673352
P1	0	0.641646	0	0.641646	0	0.641646	0.641646	1.02934	0	0	0.641646
P1	0	0	0	0.451011	0.451011	0.451011	0	0	0	0.451011	0
P1	0	0	0	1.16656	0.744534	0	0	0	0	0	0
P1	0	0	0	1.03609	0	1.03609	0	0	1.03609	0	0
P1	0	0	0	1.0937	0	0	0	0	0	0.689468	0.689468
P1	0	0.51709	0.51709	1.31064	0	0.856235	0.51709	0.51709	0.51709	0.51709	0.856235
P1	0	0	0	0.908149	0	0	0	0.908149	0	0	0
P1	0	0	0	1.9673	2.96805	1.62941	0	0	0	0	0
P1	0	0	0	1.50215	1.83049	0	0	0.62745	0	0	0
P1	0.207045	0.207045	0	0.867197	0.765557	0.524797	0.207045	0.378489	0.207045	0	0.378489
P1	0	0	0.46282	0	0.46282	0	0	0.46282	0	0	0.46282
P1	0.620295	0	0	1.27492	0.620295	0	0	0.620295	0.620295	0.620295	0
P1	0	0	0	0	0	1.08506	0	0	0	0	1.08506
P1	0	0	0	1.03703	0	0	1.03703	1.53507	0	0	1.03703
P1	0	0	0	1.26437	0.990994	0	0	0	0	0	0
P1	0	0	0.654429	1.72637	0	0.654429	0.654429	0	0.654429	0	0
P1	0	0	0	0	0	0.842075	0	0	0	0	1.09252
P1	0	0	0	1.01102	0	0	0	0	0	0.628183	0
P1	0	0	0.7652	0	0	0	0	0.7652	0	0	0
P1	0	0.43049	0	1.93414	0	0	0	0.730453	0	0	0
P1	0	0	0	0.860936	2.05756	0	0	0	0	0	0
P1	0	0	0	1.10663	0.854176	0.515645	0	0	0	0	0
P1	0	0	0	1.18263	0.56208	0.56208	0	0.56208	0	0.91974	0.56208
P1	0	0	0	0.90042	0.796244	0	0	0.679939	0.217881	0.217881	0.217881
P1	0	0	0	1.16367	0	0	0	2.02881	0	0	0
P1	0	0	0	0.843205	1.29407	0	0	0	0	0	0
P1	0	0	0.571819	1.72792	0.933333	0	0	0	0	0	0
P1	0	0	0	1.00749	0.457156	0.457156	0	0.457156	0	0	0.769715
P1	0	0	0	0.680564	0	0	0	0.680564	0	0	0
P1	0	0	0	1.69559	0	0	0	0.747858	0	1.17091	1.46728
P2	0	0	0	0	0	0	0	0	2.40888	0	0
P2	0	0	0	0	0	0	0	0	0	0	0
P2	0	0	0	2.36143	0	0	0	0	0	0	0
P2	0	0	0	0	0	0	0	0	0	0	0
P2	0	0	1.87656	1.87656	0	0	0	0	0	0	0
P2	0	0	0	0	0	0	0	0	0	0	0
P2	0	0	0	1.83071	0	0	0	0	0	0	0
P2	0	0	0	0	2.23359	0	0	0	0	0	0
P2	0	0	0	0	0	0	0	0	0	0	0
P2	0	0	0	0	0	0	0	0	0	0	0
P2	0	0	0	0	0	0	0	2.29221	0	0	0
P2	0	0	0	0	2.26314	0	0	0	0	0	0
P2	0	0	0	0	0	0	0	0	0	0	0
P2	0	0	0	0	0	0	0	0	0	0	0
P2	0	0	0	2.27012	0	0	0	0	0	0	0
P2	0	0	0	0	0	0	0	0	0	0	0
P2	0	0	1.82633	2.43555	0	0	0	0	0	0	0
P2	0	0	0	2.27951	0	0	0	0	0	0	0
P2	0	0	0	1.62138	0	0	0	0	0	0	1.62138
P2	0	0	0	0	0	0	0	0	0	0	1.79218
P2	0	0	0	0	0	0	0	0	0	0	0
P2	0	0	0	0	0	2.21739	0	0	0	2.21739	0
P2	0	0	0	0	0	0	0	0	0	0	0
P2	0	0	0	1.75601	1.75601	1.75601	0	0	0	0	0
P2	0	0	0	0	2.2471	0	0	0	0	0	0
P2	0	0	0	2.02196	0	0	0	0	0	0	0
P2	0	0	0	0	0	0	0	0	0	0	0
P2	0	0	0	0	0	0	0	0	2.48097	0	0
P2	0	0	0	0	0	0	0	0	0	0	1.73301
P2	0	0	0	0	0	0	0	0	2.08718	0	0
P2	0	0	0	1.96871	0	0	0	0	0	0	0
P2	0	0	0	0	0	0	0	0	0	0	0
P2	0	0	0	2.3693	2.3693	0	2.3693	0	0	0	0
P2	0	0	0	0	0	0	0	0	0	0	0
P2	0	0	0	0	0	0	0	0	0	0	0
P2	0	0	0	0	0	0	0	0	0	0	0
P2	0	0	0	0	0	0	0	0	0	0	0
P2	0	0	0	0	0	0	0	0	0	0	0
P2	0	0	0	2.07247	0	0	0	0	0	0	0
P2	0	0	0	0	0	0	0	0	0	0	2.24332
P2	0	0	0	0	0	0	0	0	0	0	0
P2	0	0	0	0	0	0	0	0	2.32568	0	0
P2	2.15095	0	0	0	2.15095	0	0	0	0	0	0
P2	0	0	0	0	0	0	0	0	0	0	0
P2	0	0	0	1.65683	0	0	0	0	0	0	0
P2	0	0	0	2.32609	0	0	0	0	0	0	0
P3	0	0	0	1.31362	0	0	0	0	0	0	0
P3	0	0	0	0	0	0	0	0	0	0	0
P3	0	0	0	0	0	0	0	0	0	0	0
P3	1.29773	0	0	0	0	0	0	0	1.29773	0	0
P3	0	0	0	0	0	0	0	0	0	0	0
P3	0.425873	0.425873	0	0.425873	0	0	0.425873	0.425873	0.723605	0	0
P3	0	0	0	0	0	0	0.686661	1.08995	0	0.686661	0
P3	0	0	0	0.645245	0.645245	0	0	0	0.645245	0	0
P3	0	0.879726	0	0	0	0	0	1.34038	0	0	0
P3	0	0	0	0	0	1.79009	0	0	0	0	0
P3	0	0	0	1.1714	0	0	0.910007	0	0	0	0
P3	1.22922	0	0.960263	0.591221	0	0	0	0.591221	0.591221	0.591221	0
P3	0	0.886631	0	0	0	0	0	1.90327	0	0	0.886631
P3	0	0	0	0	0	0	0	0	0	0	0
P3	0	0	0	0	1.5888	0	0	0	0	0	1.08145
P3	0	0	0	0.778468	0	0	0	0	0	0	1.01784
P3	0	0	0	0	1.51815	0	1.51815	1.51815	0	0	0
P3	0	0	0	0.511654	0.511654	0	0	0	0.848481	0	0
P3	0.28633	0.28633	0	0.977446	0.508662	0	0	0.508662	0.28633	0	0.690442
P3	0	0	0	1.30288	0	0	0.850127	0	0.850127	0	0
P3	0	0	0	0	0	0	0	1.6007	0	0	0
P3	0	0	0	0.880717	0	0	0	0	0	0	0
P3	0	0	0	0	0	0	2.29341	0	0	0	0
P3	0	0	0	0.889747	0	0	0.889747	0.889747	0	0	0.889747
P3	0	0	0	0	0.556177	0	0	0.556177	0	0	0.556177
P4	0	0.533708	0.302045	0.721669	0.302045	0	0.302045	0	0	0.302045	0.302045
P4	0	0	0	0	1.44491	0	0	0	0	0	0
P4	0	0	0	2.38616	0	0	0	0	0	0	0
P4	0	0	0	1.62041	0	0	1.62041	0	0	0	0
P4	0	0	0	2.21448	0	0	0	0	0	1.62498	0
P4	0	0	0	0	0	0	0	0	0	0	1.20376
P4	0	0	0.938008	0	0	0	0	0	0	0	0.711278
P4	0.143011	0	0.268105	0.143011	0	0	0.479315	0.730537	0	0.989973	0.931148
P4	0	0	0	0	0	0	0	0	0	0	0
P4	0.590753	0	0	0	0	0	0	0	0.590753	0.959616	0.959616
P4	0.329988	0.122498	0.329988	0.231615	0	0	0.231615	0.889325	0	0.419544	0.329988
P4	0	0.333213	0.333213	0.782226	0	0	0.333213	0	0	0.948478	0
P4	0	0	0	0	0	0	0	1.60497	0	0	0
P4	0	0.219625	0.399594	0.684328	0	0	0.219625	0.684328	0.219625	0.552061	0.219625
P4	1.29987	0	1.29987	1.8465	1.29987	0	0	1.29987	0	0	0
P4	0	0	0	0	0	0	0	0	0	0	0
P4	0.216454	0.114072	0.216454	0.114072	0.39429	0	0.39429	0.676338	0.114072	0.896085	0.472603
P4	0	0	0	0	0	0	0	0	0	0	0
P4	0	0	0	0	0	0	0	1.06523	0.668214	0	1.34866
P4	0	0	0.495948	1.07369	0	0	0.495948	0	0	0	1.27207
P4	0.408945	0	0.408945	0.987344	1.30686	0	0.155644	0	0.155644	0.290293	0.610878
P4	0	0	0.770307	1.73019	0	0	0.457561	0.770307	0	0.457561	0.457561
P4	0	0	0	0.74015	0.437045	0	0.437045	0.74015	0	0	1.456
P4	0.513985	0	0.289658	0.921027	0	0	0.513985	0.609726	0.289658	0	0.777441
P4	0	0	0	0.745828	0	0	0.440892	0.440892	0	0.24455	0.604939
P4	0.444553	0.130983	0.130983	0.609597	0.246779	0	0.350547	0.93194	0.350547	0.350547	0.875253
P4	0.647386	0	0.647386	1.03712	0.375191	0	0.375191	0	0	0.375191	0.375191
P4	0	0	0	0	0	0	0	1.44591	0	1.44591	0
P4	0.128009	0.128009	0.128009	0.801585	0.128009	0	0.34337	0.52047	0	0.598496	0.52047
P4	0.280322	0	0.39564	0.499024	0.149952	0	0.280322	0.592714	0.149952	0.499024	0.149952
P4	0	0	0	1.04773	0	0	0	0	0	0	0
P4	0	0	0.387539	0.666136	0	0	0.274268	0.274268	0.146507	0.274268	0.274268
P4	0	0	0	0.500919	0	0	0.500919	0	0	0.500919	1.08205
P4	0.726405	0	0.726405	0.726405	0.42776	0	0	0	0	0.726405	1.14272
P4	0	0.460628	0	0.460628	0	0	0.460628	0.460628	0.774791	0.460628	0.460628
P4	0	0	0	0.943707	0.579275	0	0.579275	0	0	0	0
P4	0.369194	0	0.850025	0.369194	0	0	0	0.369194	0	0.638235	0.369194
P4	0	0	0	0.93804	0	0	0	0.93804	0	0.93804	0
P4	0.523457	0	0	0.742206	0.601812	0.128895	0.438437	0.345511	0	0.345511	0.345511
P4	0	0	0	2.56421	0	0	1.09808	0	0	0	0
P4	0.426574	0	0	1.14039	1.14039	0	0.426574	0.724646	0	0.724646	0
P4	0.202013	0	0.202013	0.639459	0.202013	0	0.202013	0.85151	0.202013	0.513776	0.639459
P4	0.523247	0	0.295463	0.523247	0	0	0.295463	1.11923	0.295463	0	0.70865
P4	0	0	0	0	0	0	0	0	0	0	0
P4	0.122068	0	0.122068	0.712288	0.32894	0	0	0.712288	0.122068	0.500264	0.832176
P4	0	0.57239	0.57239	0.93413	0.57239	0	0	0	0.57239	0	0
P4	0	0	0	0	2.38258	0	0	0	0	0	0
P4	0	0	0	0	0	0	0	0	0	0	1.48402
P4	0.291876	0	0	0.991281	0.613748	0.156549	0.156549	0.517528	0.156549	0.291876	0.701518
P4	0	0	0	0.578965	0	0	0.33081	0.33081	0	0.33081	0.33081
P4	0	0	0	0	0	0	0	0	0	0	0
P4	0	0	1.23002	1.23002	0	0	0	0	0	0	0
P4	0	0	0	0.622738	0.831184	0.499573	0.359081	0.499573	0	0.195572	0.499573
P4	0.449992	0	0.173477	1.06276	0	0	0.564025	0.759216	0.449992	0.173477	0.564025
P4	0	0	0	0	0	0	0	0	0	0	0
P4	0	0	0	2.77001	0	0	0	0	0	0	0
P4	0.167881	0.167881	0.167881	0.167881	0.649183	0	0.437213	0.649183	0.167881	0	0.548804
P4	0.38762	0	0.38762	0.816509	0	0	0.744203	0.581722	0	0.274328	0.489373
P4	0.593533	0	0	1.61976	0	0	0	0.963459	0	0	0
P4	0	0	0	0	0	0	0	1.85396	0	0	0

## Sheet: Fig. 2g
exhaustion signature	TIL class		DNA methyltransferase	TIL class		methionine de novo pathway	TIL class		methionine salvage pathway	TIL class
0.52964	Salvage_dominant		0	salvage_dominant		0	salvage_dominant		0	salvage_dominant
0.61089	Salvage_dominant		1.73647	salvage_dominant		0	salvage_dominant		0	salvage_dominant
0.55157	Salvage_dominant		1.7493	salvage_dominant		1.21648	salvage_dominant		2.43297	salvage_dominant
0.44789	Salvage_dominant		0	salvage_dominant		0	salvage_dominant		0	salvage_dominant
0.29241	Salvage_dominant		0	salvage_dominant		0	salvage_dominant		3.56037	salvage_dominant
0.82084	Salvage_dominant		0	salvage_dominant		0	salvage_dominant		0	salvage_dominant
0.27489	Salvage_dominant		1.79232	salvage_dominant		0	salvage_dominant		0	salvage_dominant
0.42467	Salvage_dominant		0	salvage_dominant		0	salvage_dominant		0	salvage_dominant
0.24416	Salvage_dominant		2.62754	salvage_dominant		0	salvage_dominant		2.00416	salvage_dominant
0.62463	Salvage_dominant		0	salvage_dominant		0	salvage_dominant		1.74852	salvage_dominant
0.26703	Salvage_dominant		0	salvage_dominant		0	salvage_dominant		3.03131	salvage_dominant
0.34966	Salvage_dominant		2.55906	salvage_dominant		0	salvage_dominant		0	salvage_dominant
0.67505	Salvage_dominant		0	salvage_dominant		0	salvage_dominant		1.82067	salvage_dominant
0.26234	Salvage_dominant		1.47123	salvage_dominant		0	salvage_dominant		1.47123	salvage_dominant
0.39137	Salvage_dominant		0	salvage_dominant		0	salvage_dominant		0	salvage_dominant
0.68658	Salvage_dominant		0	salvage_dominant		0	salvage_dominant		1.67563	salvage_dominant
0.81845	Salvage_dominant		1.59739	salvage_dominant		0	salvage_dominant		2.18383	salvage_dominant
0.53475	Salvage_dominant		1.99786	salvage_dominant		0.86457	salvage_dominant		3.02291	salvage_dominant
0.7866	Salvage_dominant		0	salvage_dominant		0	salvage_dominant		1.49788	salvage_dominant
0.38551	Salvage_dominant		0	salvage_dominant		0	salvage_dominant		0	salvage_dominant
0.16665	Salvage_dominant		1.91526	salvage_dominant		0	salvage_dominant		1.35953	salvage_dominant
0.23904	Salvage_dominant		0	salvage_dominant		0	salvage_dominant		1.68523	salvage_dominant
0.43936	Salvage_dominant		0	salvage_dominant		0	salvage_dominant		0	salvage_dominant
0.38154	Salvage_dominant		1.81505	salvage_dominant		0	salvage_dominant		0	salvage_dominant
0.67017	Salvage_dominant		0	salvage_dominant		0	salvage_dominant		0	salvage_dominant
0.69003	Salvage_dominant		0	salvage_dominant		0	salvage_dominant		1.64122	salvage_dominant
0.77522	Salvage_dominant		1.4648	salvage_dominant		1.4648	salvage_dominant		1.4648	salvage_dominant
0.38587	Salvage_dominant		2.19616	salvage_dominant		0	salvage_dominant		1.60848	salvage_dominant
0.6153	Salvage_dominant		2.33574	salvage_dominant		0	salvage_dominant		1.73493	salvage_dominant
0.5961	Salvage_dominant		1.32771	salvage_dominant		0	salvage_dominant		1.32771	salvage_dominant
0.18574	Salvage_dominant		1.42661	salvage_dominant		1.42661	salvage_dominant		1.42661	salvage_dominant
0.2522	Salvage_dominant		0	salvage_dominant		0	salvage_dominant		1.78265	salvage_dominant
0.8936	Salvage_dominant		0	salvage_dominant		0	salvage_dominant		0	salvage_dominant
0.45526	Salvage_dominant		2.68224	salvage_dominant		0	salvage_dominant		1.71186	salvage_dominant
0.32505	Salvage_dominant		0	salvage_dominant		0	salvage_dominant		0	salvage_dominant
0.44087	Salvage_dominant		1.51372	salvage_dominant		1.51372	salvage_dominant		0	salvage_dominant
0.24816	Salvage_dominant		2.40145	salvage_dominant		0.960362	salvage_dominant		2.72474	salvage_dominant
0.55446	Salvage_dominant		0	salvage_dominant		0	salvage_dominant		0	salvage_dominant
0.5219	Salvage_dominant		1.74111	salvage_dominant		1.74111	salvage_dominant		0	salvage_dominant
0.11741	Salvage_dominant		0	salvage_dominant		0	salvage_dominant		0	salvage_dominant
0.11926	Salvage_dominant		0	salvage_dominant		0	salvage_dominant		3.70302	salvage_dominant
0.43378	Salvage_dominant		1.55805	salvage_dominant		0	salvage_dominant		0	salvage_dominant
0.54546	Salvage_dominant		0	salvage_dominant		0	salvage_dominant		1.23346	salvage_dominant
0.38067	Salvage_dominant		1.49493	salvage_dominant		0	salvage_dominant		1.49493	salvage_dominant
0.60145	Salvage_dominant		0	salvage_dominant		0	salvage_dominant		0	salvage_dominant
0.32381	Salvage_dominant		0	salvage_dominant		0	salvage_dominant		0	salvage_dominant
0.42954	Salvage_dominant		0	salvage_dominant		0	salvage_dominant		0	salvage_dominant
0.09746	Salvage_dominant		0	salvage_dominant		1.60149	salvage_dominant		1.60149	salvage_dominant
0.33644	Salvage_dominant		1.93173	salvage_dominant		0	salvage_dominant		2.7478	salvage_dominant
0.23013	Salvage_dominant		0.978647	salvage_dominant		0	salvage_dominant		3.99114	salvage_dominant
0.31199	Salvage_dominant		1.26068	salvage_dominant		1.26068	salvage_dominant		2.52135	salvage_dominant
0.17569	Salvage_dominant		2.63442	salvage_dominant		2.63442	salvage_dominant		3.18376	salvage_dominant
0.3172	Salvage_dominant		0	salvage_dominant		0	salvage_dominant		0	salvage_dominant
0.17274	Salvage_dominant		1.62334	salvage_dominant		0	salvage_dominant		1.62334	salvage_dominant
0.14595	Salvage_dominant		0	salvage_dominant		0	salvage_dominant		0	salvage_dominant
0.34041	Salvage_dominant		1.25258	salvage_dominant		0	salvage_dominant		2.44682	salvage_dominant
0.20698	Salvage_dominant		1.9837	salvage_dominant		0	salvage_dominant		1.41944	salvage_dominant
0.47247	Salvage_dominant		0	salvage_dominant		0	salvage_dominant		0	salvage_dominant
0.27867	Salvage_dominant		1.55598	salvage_dominant		1.55598	salvage_dominant		0	salvage_dominant
0.54745	Salvage_dominant		1.17299	salvage_dominant		0	salvage_dominant		1.17299	salvage_dominant
0.51546	Salvage_dominant		0	salvage_dominant		0	salvage_dominant		0	salvage_dominant
0.11172	Salvage_dominant		0	salvage_dominant		0	salvage_dominant		2.41814	salvage_dominant
0.77056	Salvage_dominant		1.81634	salvage_dominant		0	salvage_dominant		1.81634	salvage_dominant
0.32146	Salvage_dominant		0	salvage_dominant		0	salvage_dominant		0	salvage_dominant
0.43987	Salvage_dominant		0	salvage_dominant		0	salvage_dominant		0	salvage_dominant
0.46855	Salvage_dominant		1.57788	salvage_dominant		0	salvage_dominant		2.52845	salvage_dominant
0.58825	Salvage_dominant		0	salvage_dominant		0	salvage_dominant		1.3546	salvage_dominant
0.26555	Salvage_dominant		3.56612	salvage_dominant		1.78306	salvage_dominant		0	salvage_dominant
0.21699	Salvage_dominant		0	salvage_dominant		0	salvage_dominant		1.81505	salvage_dominant
0.95256	Salvage_dominant		0	salvage_dominant		0	salvage_dominant		1.74734	salvage_dominant
0.51328	Salvage_dominant		1.4827	salvage_dominant		0	salvage_dominant		0	salvage_dominant
0.66848	Salvage_dominant		1.65529	salvage_dominant		0	salvage_dominant		1.65529	salvage_dominant
0.25012	Salvage_dominant		0	salvage_dominant		0	salvage_dominant		0	salvage_dominant
0.38368	Salvage_dominant		2.18313	salvage_dominant		0	salvage_dominant		1.28776	salvage_dominant
0.34634	Salvage_dominant		0	salvage_dominant		0	salvage_dominant		0	salvage_dominant
0.16337	Salvage_dominant		1.63587	salvage_dominant		0	salvage_dominant		0	salvage_dominant
0.56711	Salvage_dominant		2.92764	salvage_dominant		2.28663	salvage_dominant		5.07077	salvage_dominant
0.90729	Salvage_dominant		1.31521	salvage_dominant		0	salvage_dominant		3.17946	salvage_dominant
0.58239	Salvage_dominant		0	salvage_dominant		0	salvage_dominant		1.73301	salvage_dominant
0.56814	Salvage_dominant		1.96054	salvage_dominant		1.39911	salvage_dominant		0	salvage_dominant
0.22723	Salvage_dominant		0.968195	salvage_dominant		0	salvage_dominant		1.93639	salvage_dominant
0.34023	Salvage_dominant		0	salvage_dominant		0	salvage_dominant		1.39089	salvage_dominant
0.20246	Salvage_dominant		0	salvage_dominant		0	salvage_dominant		0	salvage_dominant
0.48477	Salvage_dominant		0	salvage_dominant		0	salvage_dominant		0	salvage_dominant
0.22966	Salvage_dominant		0	salvage_dominant		0	salvage_dominant		1.32486	salvage_dominant
0.16657	Salvage_dominant		0	salvage_dominant		0	salvage_dominant		0	salvage_dominant
0.26017	Salvage_dominant		0	salvage_dominant		0	salvage_dominant		0	salvage_dominant
0.41316	Salvage_dominant		0	salvage_dominant		0	salvage_dominant		1.79762	salvage_dominant
0.20267	Salvage_dominant		2.02967	salvage_dominant		0	salvage_dominant		0	salvage_dominant
0.51653	Salvage_dominant		1.01019	salvage_dominant		1.23071	salvage_dominant		2.2409	salvage_dominant
0.48371	Salvage_dominant		0	salvage_dominant		0	salvage_dominant		0	salvage_dominant
0.42901	Salvage_dominant		1.48613	salvage_dominant		0	salvage_dominant		1.48613	salvage_dominant
0.46783	Salvage_dominant		0	salvage_dominant		0	salvage_dominant		0	salvage_dominant
0.63603	Salvage_dominant		2.30891	salvage_dominant		0	salvage_dominant		1.39157	salvage_dominant
0.36509	Salvage_dominant		1.62629	salvage_dominant		0	salvage_dominant		0	salvage_dominant
0.71783	Salvage_dominant		1.84763	salvage_dominant		0	salvage_dominant		3.14846	salvage_dominant
0.43057	Salvage_dominant		0	salvage_dominant		0	salvage_dominant		1.79343	salvage_dominant
0.36856	Salvage_dominant		0	salvage_dominant		0	salvage_dominant		0	salvage_dominant
0.45203	Salvage_dominant		0	salvage_dominant		0	salvage_dominant		0	salvage_dominant
0.17013	Salvage_dominant		1.60339	salvage_dominant		0	salvage_dominant		1.60339	salvage_dominant
0.58249	Salvage_dominant		1.57302	salvage_dominant		1.57302	salvage_dominant		2.5228	salvage_dominant
0.41428	Salvage_dominant		0	salvage_dominant		0	salvage_dominant		0	salvage_dominant
0.37901	Salvage_dominant		0	salvage_dominant		0	salvage_dominant		0	salvage_dominant
0.36345	Salvage_dominant		0	salvage_dominant		0	salvage_dominant		0	salvage_dominant
0.41995	Salvage_dominant		0	salvage_dominant		0.886212	salvage_dominant		3.01206	salvage_dominant
0.17813	Salvage_dominant		0	salvage_dominant		0	salvage_dominant		0	salvage_dominant
0.70457	Salvage_dominant		0	salvage_dominant		0	salvage_dominant		1.71784	salvage_dominant
0.27937	Salvage_dominant		3.42104	salvage_dominant		1.42781	salvage_dominant		1.42781	salvage_dominant
0.42351	Salvage_dominant		0	salvage_dominant		0	salvage_dominant		0	salvage_dominant
0.18929	Salvage_dominant		0	salvage_dominant		1.76799	salvage_dominant		1.76799	salvage_dominant
0.56436	Salvage_dominant		0	salvage_dominant		0	salvage_dominant		0	salvage_dominant
0.27693	Salvage_dominant		2.04124	salvage_dominant		0	salvage_dominant		0	salvage_dominant
0.30456	Salvage_dominant		1.68989	salvage_dominant		0	salvage_dominant		3.37979	salvage_dominant
0.31958	Salvage_dominant		1.38278	salvage_dominant		0	salvage_dominant		2.29837	salvage_dominant
0.18823	Salvage_dominant		0	salvage_dominant		0	salvage_dominant		0	salvage_dominant
0.2422	Salvage_dominant		0	salvage_dominant		0	salvage_dominant		5.14815	salvage_dominant
0.15928	Salvage_dominant		0	salvage_dominant		0	salvage_dominant		1.83028	salvage_dominant
0.56553	Salvage_dominant		0	salvage_dominant		0	salvage_dominant		0	salvage_dominant
0.5872	Salvage_dominant		0	salvage_dominant		0	salvage_dominant		0	salvage_dominant
0.38515	Salvage_dominant		1.57075	salvage_dominant		0	salvage_dominant		5.33238	salvage_dominant
0.54735	Salvage_dominant		1.64593	salvage_dominant		0	salvage_dominant		1.64593	salvage_dominant
0.55648	Salvage_dominant		0.751391	salvage_dominant		0	salvage_dominant		3.85386	salvage_dominant
0.62618	Salvage_dominant		0	salvage_dominant		0	salvage_dominant		1.52206	salvage_dominant
0.2274	Salvage_dominant		1.37115	salvage_dominant		0	salvage_dominant		1.37115	salvage_dominant
0.25112	Salvage_dominant		0	salvage_dominant		0	salvage_dominant		1.77204	salvage_dominant
0.33506	Salvage_dominant		2.85777	salvage_dominant		1.01746	salvage_dominant		0	salvage_dominant
0.75676	Salvage_dominant		0	salvage_dominant		0	salvage_dominant		1.79093	salvage_dominant
0.51078	Salvage_dominant		0	salvage_dominant		0	salvage_dominant		0.768225	salvage_dominant
0.38459	Salvage_dominant		1.5063	salvage_dominant		1.5063	salvage_dominant		1.5063	salvage_dominant
0.26981	Salvage_dominant		0	salvage_dominant		0	salvage_dominant		4.05782	salvage_dominant
0.35064	Salvage_dominant		0	salvage_dominant		0	salvage_dominant		1.8338	salvage_dominant
0.15746	Salvage_dominant		1.13773	salvage_dominant		0.534482	salvage_dominant		1.94989	salvage_dominant
0.2731	Salvage_dominant		1.70741	salvage_dominant		0	salvage_dominant		1.70741	salvage_dominant
0.47685	Salvage_dominant		0	salvage_dominant		0	salvage_dominant		0	salvage_dominant
0.63208	Salvage_dominant		1.4856	salvage_dominant		0	salvage_dominant		0	salvage_dominant
0.64371	Salvage_dominant		1.15497	salvage_dominant		0	salvage_dominant		0	salvage_dominant
0.38484	Salvage_dominant		0	salvage_dominant		0	salvage_dominant		0	salvage_dominant
0.10371	Salvage_dominant		1.5788	salvage_dominant		0	salvage_dominant		3.15759	salvage_dominant
0.40914	Salvage_dominant		0	salvage_dominant		0	salvage_dominant		2.31656	salvage_dominant
0.39288	Salvage_dominant		0	salvage_dominant		0	salvage_dominant		2.93165	salvage_dominant
0.31366	Salvage_dominant		0	salvage_dominant		0	salvage_dominant		0	salvage_dominant
0.55466	Salvage_dominant		0.807198	salvage_dominant		0	salvage_dominant		0.807198	salvage_dominant
0.16738	Salvage_dominant		3.74458	salvage_dominant		1.41165	salvage_dominant		0	salvage_dominant
0.20936	Salvage_dominant		0	salvage_dominant		0	salvage_dominant		0	salvage_dominant
0.43158	Salvage_dominant		0	salvage_dominant		0	salvage_dominant		0	salvage_dominant
0.16044	Salvage_dominant		1.25653	salvage_dominant		0	salvage_dominant		1.25653	salvage_dominant
0.24659	Salvage_dominant		0	salvage_dominant		0	salvage_dominant		0	salvage_dominant
0.60319	Salvage_dominant		0	salvage_dominant		0	salvage_dominant		3.42259	salvage_dominant
0.54553	Salvage_dominant		0	salvage_dominant		0	salvage_dominant		0	salvage_dominant
0.80704	Salvage_dominant		0	salvage_dominant		0	salvage_dominant		1.46659	salvage_dominant
0.678	Salvage_dominant		0	salvage_dominant		1.30415	salvage_dominant		3.91246	salvage_dominant
1.00525	Salvage_dominant		0	salvage_dominant		0	salvage_dominant		1.91477	salvage_dominant
0.18555	Salvage_dominant		1.52487	salvage_dominant		0	salvage_dominant		0	salvage_dominant
0.32307	Salvage_dominant		1.52011	salvage_dominant		0	salvage_dominant		1.52011	salvage_dominant
0.1767	de novo_dominant		0	de novo_dominant		0	de novo_dominant		0	de novo_dominant
0.33859	de novo_dominant		0	de novo_dominant		0	de novo_dominant		2.96804	de novo_dominant
0.19307	de novo_dominant		0	de novo_dominant		0	de novo_dominant		1.33262	de novo_dominant
0.18799	de novo_dominant		0	de novo_dominant		0	de novo_dominant		0	de novo_dominant
0.43248	de novo_dominant		0	de novo_dominant		0	de novo_dominant		1.99459	de novo_dominant
0.19655	de novo_dominant		0	de novo_dominant		0	de novo_dominant		0	de novo_dominant
0.40395	de novo_dominant		0	de novo_dominant		0	de novo_dominant		0	de novo_dominant
0.41232	de novo_dominant		0	de novo_dominant		1.23277	de novo_dominant		0	de novo_dominant
0.35661	de novo_dominant		0	de novo_dominant		0	de novo_dominant		1.46378	de novo_dominant
0.4624	de novo_dominant		1.82246	de novo_dominant		0.999589	de novo_dominant		1.94481	de novo_dominant
0.3491	de novo_dominant		0	de novo_dominant		0	de novo_dominant		0.649541	de novo_dominant
0.26649	de novo_dominant		0	de novo_dominant		0	de novo_dominant		0	de novo_dominant
0.51306	de novo_dominant		1.43949	de novo_dominant		1.43949	de novo_dominant		1.43949	de novo_dominant
0.3821	de novo_dominant		1.12784	de novo_dominant		0	de novo_dominant		1.12784	de novo_dominant
0.23151	de novo_dominant		0	de novo_dominant		0	de novo_dominant		1.43314	de novo_dominant
0.31152	de novo_dominant		0	de novo_dominant		0	de novo_dominant		0	de novo_dominant
0.32481	de novo_dominant		1.26705	de novo_dominant		0	de novo_dominant		1.26705	de novo_dominant
0.50112	de novo_dominant		1.3884	de novo_dominant		0	de novo_dominant		0	de novo_dominant
0.37567	de novo_dominant		0	de novo_dominant		0	de novo_dominant		0	de novo_dominant
0.36725	de novo_dominant		0	de novo_dominant		0	de novo_dominant		1.20737	de novo_dominant
0.204	de novo_dominant		0	de novo_dominant		0	de novo_dominant		2.39068	de novo_dominant

## Sheet: Fig. 3a
For heatmap							For survival analysis
TIGER-LC		LCI		TCGA-LIHC			TIGER-LC			LCI			TCGA-LIHC
salvage_pw	de novo_pw	de novo_pw	salvage_pw	de novo_pw	salvage_pw		survival time (mo)	survival truth	salvage-to-de novo ratio	survival time (mo)	survival truth	salvage-to-de novo ratio	5 yrsurvival time (mo)	survival truth	salvage-to-de novo ratio
38.9909	44.8029	38.5361	41.7795	51.1106	57.7518		17.03	0	low	78.8667	0	low	40.3	1	low
41.2006	46.8711	43.3748	36.611	56.0378	57.4917		26.13	0	low	76.9	0	low	na	na	low
38.7145	43.9781	41.2661	40.2559	65.921	56.9942		21.9	0	low	52.7333	1	low	na	na	low
38.4183	43.3353	39.8841	41.9009	56.7048	57.8304		17.73	0	low	88.2667	0	low	0.5	1	low
40.3976	44.9673	44.3851	38.9881	43.7219	58.9026		na	na	low	28.7667	1	low	1.1	1	low
41.0081	45.5514	40.6026	41.4167	52.1931	55.9315		13.7	0	low	54.3	1	low	104.2	1	low
42.5824	46.4068	38.2213	37.8314	44.274	58.9431		26.97	0	low	68.5333	1	low	na	na	low
41.0922	44.6201	35.3886	38.8167	49.2744	56.938		13.67	0	low	78.1	0	low	na	na	low
40.0737	43.4069	38.5216	40.9951	54.0023	61.2628		26.1	0	low	63.9667	1	low	22.1	0	low
40.609	43.6572	38.9607	41.6015	61.7071	54.5321		15.4	1	low	21.3	1	low	26.1	0	low
39.9626	42.8037	41.0499	39.5595	55.9905	60.6061		17.23	0	low	35.8667	1	low	65.7	0	low
40.7776	43.0879	40.7414	37.2723	52.116	59.4276		22.63	0	low	82.5333	0	low	na	na	low
40.5417	42.6918	37.7231	41.5515	63.0896	56.431		22.63	0	low	50.0667	1	low	15.8	0	low
39.343	41.0737	47.0072	39.0022	51.2074	56.0359		8.27	1	low	89.6	0	low	23.9	0	low
40.2425	41.7802	44.1702	39.7155	58.7584	54.2808		25.1	0	low	81.2	0	low	18.6	0	low
40.3624	41.5017	37.9361	39.3001	57.4942	57.3978		9.53	0	low	91.4667	0	low	21.3	0	low
40.3423	41.1176	46.1433	37.1377	61.4659	56.5631		16.33	0	low	78.8	0	low	84.7	1	low
40.2484	40.9562	46.3663	39.7267	61.9651	53.8748		17.53	0	low	56.4333	1	low	47.5	0	low
38.1982	38.6138	40.1531	39.2778	52.7746	55.5731		21.23	1	low	5.33333	1	low	na	na	low
42.1925	42.5	46.8306	38.3361	52.8353	55.275		19.07	1	low	90.7667	0	low	4.7	0	low
40.6847	40.8796	43.9663	42.7135	51.3507	58.7769		20.93	0	low	85.4	0	low	na	na	low
41.4819	41.5687	46.2316	38.2876	52.9236	55.2776		17.87	0	low	91.8333	0	low	51	0	low
41.4156	41.3385	41.3101	38.535	55.4056	58.1992		17.9	0	low	51.3667	0	low	11.9	0	low
40.6134	40.4508	39.9338	42.8583	48.2333	57.8842		23.33	0	low	84.8333	0	low	na	na	low
41.9448	41.4484	39.1792	37.4341	31.8952	63.3422		15.47	0	low	8.6	1	low	52	1	low
42.7717	42.0753	46.6479	38.076	47.3967	55.8583		18.77	0	low	48.1	1	low	na	na	low
40.627	39.9548	48.5633	39.5671	52.1545	59.9101		na	na	low	77.3667	0	low	19.1	0	low
41.4341	40.6637	34.9212	36.8258	58.2194	62.9239		16.9	0	low	36.6	0	low	12.9	0	low
40.5455	39.6472	43.7405	40.7086	53.2575	56.6481		22.63	0	low	na	na	low	13.5	0	low
38.002	37.0966	43.4397	40.6539	64.3631	59.7906		20.93	0	low	7.56667	1	low	36.2	0	low
41.6475	40.4958	35.9464	43.8784	50.573	59.3136		na	na	high	82.5333	0	low	19.9	1	low
42.2809	40.529	37.1691	45.5032	50.0306	60.3932		3.37	1	high	27.0667	1	low	57	0	low
40.7212	38.9145	37.5703	39.7028	62.4552	56.1162		14.43	0	high	73.5667	0	low	76.7	0	low
41.7314	39.8417	37.8702	41.4029	51.3671	57.0451		26.93	0	high	81.9667	1	low	na	na	low
41.8507	39.9533	41.7814	40.6316	57.0856	59.8339		24.9	0	high	12.6333	1	low	27.2	0	low
39.9221	37.7206	41.6043	35.8551	60.0341	56.9865		7.97	1	high	83.9333	0	low	15.3	0	low
44.4776	42.0124	40.5764	41.5318	44.0905	59.648		8.37	1	high	14.4	0	low	13.2	0	low
41.3212	38.768	44.6766	41.154	52.5475	55.1824		13.2	1	high	85.2667	0	low	60.8	0	low
41.314	38.7542	38.6778	43.9359	56.5944	56.8605		21.83	0	high	70.3333	0	low	21	0	low
42.3505	39.5431	41.4717	40.1649	50.01	59.7877		22.73	0	high	71.1	0	low	18.9	0	low
43.0506	39.1236	46.6113	36.3297	52.9341	60.2712		33.1	0	high	84.8667	0	low	23.7	1	low
41.1105	36.6285	42.9409	36.3419	55.6162	56.2974		16.1	0	high	82.1333	0	low	na	na	low
41.5093	36.9763	35.9762	40.6917	56.3489	54.208		9.63	0	high	8.03333	1	low	na	na	low
41.3406	36.8052	38.3798	38.4673	40.0861	61.6225		3.57	1	high	82.4667	0	low	na	na	low
40.9999	36.4496	44.3782	40.0929	57.102	55.2128		6.37	1	high	81.9	0	low	64.6	0	low
41.7883	37.0689	51.8318	37.5721	52.7421	58.3919		8.07	1	high	80.8333	0	low	na	na	low
43.3158	38.3596	41.3788	40.5833	52.7555	59.7216		9.13	0	high	80.1	0	low	11	0	low
43.9746	38.6666	46.0506	40.0729	58.5783	59.6738		10.83	0	high	77.4667	0	low	16.7	0	low
44.0461	38.306	49.4772	38.2602	50.202	59.1532		24.97	1	high	2.03333	0	low	14.2	0	low
41.0818	35.2974	31.2838	34.6076	57.6102	56.3481		6.83	1	high	na	na	low	20.3	0	low
43.4335	36.2427	50.963	39.4043	59.0927	56.4199		17.67	0	high	47.8667	1	low	na	na	low
40.5328	33.081	50.0268	37.9678	40.0914	60.6308		26.53	0	high	81.1333	0	low	12.9	0	low
41.4738	33.693	34.3617	42.0554	53.6055	55.9279		4.13	1	high	76.9	1	low	25.2	0	low
44.7708	36.1189	47.432	37.1058	54.1489	62.061		27.5	1	high	84.7	0	low	na	na	low
44.1809	34.8656	41.1897	38.3951	61.3111	54.4716		17.9	0	high	14.5667	1	low	35.6	0	low
43.9174	34.1336	40.3263	37.2728	52.7959	63.2086		6.17	1	high	77.2333	0	low	na	na	low
45.1133	34.799	31.3668	40.2492	55.6528	59.9264		0.7	1	high	80.8667	0	low	18.5	0	low
46.5518	35.3721	43.2251	40.596	50.91	59.5385		na	na	high	4.5	1	low	67.6	0	low
42.2853	30.8236	40.3348	41.0591	55.635	58.9242		na	na	high	81.6	0	low	20.3	0	low
43.9152	29.2687	34.7137	41.6224	59.5424	60.5279		20.77	0	high	80.1	1	low	80.5	0	low
42.7581	27.4459	50.0278	38.1775	58.1511	56.7313		3.8	1	high	85.4	0	low	na	na	low
47.2858	29.2053	45.1269	41.4484	48.6771	62.6543					46.1	1	low	na	na	low
		41.4525	40.3149	45.9124	61.8431					91.0667	0	low	35.5	0	low
		47.6488	38.8038	55.735	58.9859					89.8667	0	low	41.4	0	low
		42.4878	41.1908	62.2381	57.6993					85.7	0	low	83.8	0	low
		44.7517	41.1442	58.0221	58.0945					81.3333	0	low	na	na	low
		42.396	37.3656	55.7412	56.6627					32.6667	1	low	na	na	low
		40.544	39.5924	61.7007	55.8524					82.2667	0	low	na	na	low
		38.8591	40.5344	61.3499	54.8446					75.2	1	low	67.2	0	low
		41.4904	39.5442	56.9257	56.4278					8.3	1	low	48.4	0	low
		49.1452	38.443	53.8204	61.3202					81.4333	0	low	na	na	low
		43.918	41.2228	40.0277	63.4417					15.4	1	low	24	0	low
		42.4453	37.6469	54.1093	59.0112					4.83333	0	low	10.5	0	low
		34.7034	44.5217	58.957	57.4667					42.6667	0	low	na	na	low
		41.1209	35.243	54.7577	57.9145					54.8	1	low	18.5	0	low
		44.2508	38.0089	65.6252	57.3407					37.8667	1	low	62.5	0	low
		38.4896	40.8615	56.3014	60.2196					79.9	0	low	2.6	0	low
		43.58	34.9589	45.8883	61.3625					65.1333	0	low	66.3	0	low
		40.943	39.0648	52.5675	58.258					59.1667	1	low	0.4	1	low
		45.5669	36.198	57.3948	58.6945					na	na	low	na	na	low
		45.4969	38.4777	61.1163	58.0938					83.9	1	low	27.9	1	low
		41.0246	37.4814	56.5733	58.8086					81.6	0	low	79.9	0	low
		43.2768	36.4409	58.3766	56.6059					na	na	low	18.4	0	low
		46.4767	36.9944	58.222	57.0054					91.4667	0	low	45.4	0	low
		42.9234	40.8712	55.533	58.1596					53.8	1	low	25.7	1	low
		48.5239	36.4471	54.3912	57.1945					87.4	0	low	na	na	low
		34.0022	41.2464	44.9381	56.4082					77.8667	0	low	60.1	0	low
		34.91	41.306	59.7255	54.0638					18.0333	1	low	na	na	low
		38.3559	42.4633	59.5735	57.094					86.7	0	low	41.1	0	low
		39.371	40.7109	57.6088	54.4609					70.1667	1	low	54.5	0	low
		43.5998	37.5094	55.7523	58.2224					81.8333	0	low	15.9	0	low
		46.7416	36.4093	58.5044	55.8874					19.0333	0	low	21.5	0	low
		39.1759	40.3771	53.0967	57.0543					22.5333	0	low	na	na	low
		39.9523	39.3359	55.1495	62.3187					76.7667	0	low	na	na	low
		28.6376	41.8845	59.2358	59.129					79.2667	0	low	76.7	0	low
		37.7566	41.2367	52.1	55.8397					16.5333	1	low	67.2	0	low
		47.7421	37.0463	63.5048	56.4528					80.0667	0	low	na	na	low
		42.2896	41.7246	63.0583	55.367					45.9333	1	low	76.7	0	low
		39.7835	40.6763	54.2112	58.7039					1.8	1	low	na	na	low
		44.927	41.3719	51.9194	57.6901					81.6667	0	low	80.8	0	low
		37.9554	42.5353	56.0513	57.1692					7.5	1	low	20.7	0	low
		44.5995	40.9209	57.0475	54.9744					80.0333	0	low	54.4	0	low
		35.2163	40.368	51.9299	56.1528					3.86667	0	low	8.7	1	low
		48.0048	38.3018	61.9366	57.6247					67.5333	0	low	16.9	0	low
		30.7304	35.8151	56.2334	56.8214					93.4	0	low	23.4	0	low
		42.8598	40.7173	60.7818	57.5645					90.3	0	low	na	na	low
		37.9763	42.5665	48.3747	60.0094					77.8667	0	low	12.9	0	low
		40.7029	40.6459	58.76	55.1451					23.9333	1	low	1.5	0	low
		41.1138	38.4951	52.1399	59.5965					5.46667	0	low	63.3	0	low
		40.9607	38.749	56.1279	55.7197					14.0667	1	low	70.1	0	low
		41.1507	41.3127	61.6121	59.427					na	na	low	na	na	low
		34.8626	41.8263	56.1839	58.4421					18.7667	1	low	21.2	0	low
		44.5462	37.5888	57.1632	57.9898					62.6333	1	low	115.9	0	low
		36.52	43.0227	48.7577	58.3188					78.7667	0	low	61.7	1	low
		43.832	39.0076	59.562	58.0659					73.7	1	low	19.2	0	low
		46.0593	40.958	39.1056	57.9818					77.8	0	low	73.4	0	low
		37.1629	40.2016	61.1109	57.3114					12.7	1	low	77.2	0	low
		34.1621	42.6858	57.1422	59.2324					87.6333	0	low	na	na	low
		40.0527	39.9381	48.197	61.3101					91.5333	0	low	19.8	0	low
		39.5626	38.1375	53.1601	59.5279					78.7333	0	low	54.1	1	low
		41.2768	39.9318	51.8462	54.9745					83.7667	0	low	na	na	low
		39.0037	39.834	56.6135	55.8296					76.6333	0	low	13	0	low
		44.3516	38.2296	59.489	52.2675					89.6	0	low	0.3	0	low
		46.8383	42.209	59.8463	57.152					87.9667	0	low	20.2	0	low
		34.7197	35.6422	54.4198	57.6915					15.4333	1	high	25.6	1	low
		36.4784	34.9747	57.3437	57.1613					23.5333	1	high	na	na	low
		49.3747	40.329	57.7109	60.3005					72.4667	1	high	70.5	1	low
		45.6178	39.0291	45.8068	61.6276					19.1667	1	high	19.5	0	low
		39.4629	40.4141	57.5234	57.7416					18.2333	1	high	na	na	low
		38.9032	42.7284	46.1598	58.4134					87.9	0	high	26	0	low
		41.6381	38.0294	60.4556	59.1042					51.0667	0	high	91.5	0	low
		35.7498	37.4472	53.8395	62.1123					3.66667	1	high	21.9	0	low
		40.2544	43.9301	62.1357	55.936					82.5333	0	high	71	1	low
		35.5023	40.0569	60.0342	57.6625					87.2	0	high	23.1	0	low
		33.2351	42.4162	59.3346	60.2358					20.2667	1	high	na	na	low
		48.0942	38.689	56.7551	56.6728					87.1333	0	high	26.1	0	low
		43.8785	40.5945	65.4112	56.4031					11.9667	1	high	41	0	low
		34.0018	40.1942	55.9483	54.1505					28.2	1	high	38.2	0	low
		45.7569	40.411	57.2648	58.7592					13.5667	1	high	na	na	low
		48.7706	39.5192	63.4177	58.7232					82.5	0	high	na	na	low
		44.7301	37.9474	57.8781	61.7437					13.3	1	high	na	na	low
		36.1438	40.8208	55.6123	58.4481					19.6333	1	high	21	0	low
		44.4676	37.6678	53.5641	57.5384					79.6667	0	high	18.2	1	low
		47.579	37.8186	59.0045	55.5361					26.9	1	high	4.6	0	low
		45.6219	36.4093	59.8884	57.3991					79.2667	0	high	17.9	0	low
		44.9281	38.6629	53.5115	59.8808					82.9333	0	high	110.3	0	low
		43.8705	43.4795	51.8601	58.5936					7.8	1	high	11.4	0	low
		36.5513	38.5478	56.9498	56.9562					89.0333	0	high	43.2	0	low
		40.1095	39.8315	58.3562	59.3488					33.0333	1	high	12.2	0	low
		42.1915	39.7372	54.6282	52.9297					4.8	0	high	na	na	low
		46.0649	41.7051	56.0325	58.9572					2.53333	1	high	7.8	1	low
		47.8153	38.5803	59.6481	58.3031					9.06667	1	high	23.5	0	low
		38.8689	43.4711	54.2505	56.46					13.8333	1	high	10.3	1	low
		40.1371	39.4091	60.3645	57.131					42.1333	1	high	14.1	0	low
		35.4724	41.1005	59.2555	56.6402					87.7333	0	high	47.4	1	low
		41.0669	37.626	50.9577	59.3191					53.0333	1	high	51	0	low
		37.1876	41.2239	59.6149	56.6643					13.4667	1	high	74.8	0	low
		47.6965	38.5541	29.5462	58.9566					7	1	high	na	na	low
		48.7066	37.6959	51.4054	59.3513					76.9333	0	high	na	na	low
		48.6921	39.878	63.8377	58.1558					88.2667	0	high	24.3	0	low
		46.5296	38.6483	56.2963	58.976					14.3	1	high	na	na	low
		38.8819	39.8215	44.5126	56.3877					3.83333	1	high	na	na	low
		36.1212	42.5227	60.9219	56.5858					28.7333	1	high	49.8	0	low
		45.5523	37.755	60.4733	56.5502					18.1	1	high	81.9	1	low
		45.1591	37.552	47.6811	59.3174					32.6333	1	high	17.8	1	low
		36.6194	39.9086	62.9721	56.2958					56.2667	1	high	20	0	low
		43.1129	38.9313	65.4095	56.4199					88.2667	0	high	14.4	1	low
		46.7496	38.6177	51.3485	58.0532					36.3667	1	high	114.6	0	low
		42.8773	39.7338	52.1886	58.2129					90.3667	0	high	na	na	low
		35.6188	41.2781	57.5225	53.6151					60.7	1	high	8.7	0	low
		35.9552	43.7779	53.079	55.7384					65.0667	1	high	52.2	0	low
		37.9752	45.2872	52.4078	59.8988					16.2333	1	high	13.3	0	low
		45.7231	41.857	40.854	55.4514					26.4667	1	high	1.7	1	low
		29.86	41.5012	54.6458	58.9373					81.1	0	high	6.5	1	low
		48.4676	41.3124	62.3404	57.359					89.6	0	high	22.7	0	low
		46.3045	40.936	59.9889	59.1116					53.3	1	high	na	na	low
		34.5788	45.7563	43.1576	59.2897					25	1	high	36.3	1	low
		39.2174	33.8868	62.138	56.3344					89.9	0	high	122.5	0	low
		40.0638	41.322	58.7884	54.2782					85.9667	0	high	3.1	0	low
		35.3336	39.9192	60.9328	56.5331					7.7	1	high	na	na	low
		41.1244	42.3621	50.8395	57.6519					31.8667	1	high	17.3	0	low
		45.8561	39.0018	54.3245	59.9467					88.6667	0	high	10.9	0	low
		44.241	36.9263	61.7549	55.4059					30.9333	1	high	28.7	0	low
		36.8676	44.1309	59.3594	55.8426					35.1667	0	high	20.4	1	high
		41.5921	35.7922	58.5195	59.4271					82.0667	0	high	11.6	1	high
		37.5728	42.6989	54.9063	63.3642					5.33333	1	high	na	na	high
		29.8529	39.0604	61.7746	55.2763					11.8667	1	high	13.9	1	high
		42.1776	41.8223	54.3901	58.1957					39.3667	0	high	40.6	0	high
		33.5754	38.8876	52.3294	55.007					15.1667	1	high	na	na	high
		46.1635	35.6787	42.814	59.3379					36.5	1	high	10.9	0	high
		43.1274	41.6409	54.5339	57.6911					4.6	1	high	na	na	high
		44.9605	38.7533	57.4053	57.091					42.2	1	high	na	na	high
		37.252	40.8874	57.1233	57.0419					na	na	high	na	na	high
		47.4794	37.3242	54.7972	58.0145					81.8333	0	high	27.9	1	high
		40.6217	35.638	62.4581	58.261					85.8	0	high	na	na	high
		44.6554	39.1721	57.0085	58.3635					17.6333	1	high	3	1	high
		42.0671	42.158	64.2735	57.4281					54.8	1	high	17.1	0	high
		44.3732	40.3296	63.5555	54.5763					30.1333	1	high	na	na	high
		39.6324	39.7319	54.2567	58.4468					11.9667	1	high	na	na	high
		28.3698	42.0501	55.4426	57.7143					24.9	0	high	na	na	high
		38.8862	40.1188	49.1438	56.6303					58.6	1	high	na	na	high
		37.6665	38.3223	57.7575	60.5667					23.0333	1	high	24.3	0	high
		50.021	33.158	56.892	59.4114					4.53333	0	high	43.4	0	high
		47.5409	35.7213	47.3327	57.7901					9.46667	0	high	48.3	0	high
		41.734	38.8556	57.8712	56.8967					83.4667	0	high	0.6	1	high
		34.4423	38.9284	57.0258	57.2449					20.9667	1	high	na	na	high
		44.383	38.5429	42.6325	54.8315					22.2	1	high	13.1	1	high
		40.5592	38.7352	62.346	58.0164					6.66667	1	high	22.4	0	high
		44.3493	40.8403	58.144	59.476					57.8333	1	high	na	na	high
		47.0979	41.9533	60.8431	54.4629					4.03333	1	high	na	na	high
		35.6241	41.2	56.6602	58.1452					78.1667	0	high	14	0	high
		42.8957	40.0804	58.723	56.9676					79.5	0	high	na	na	high
		40.1977	39.8436	52.7313	63.587					44.0667	1	high	16.2	0	high
		31.144	38.7239	53.286	58.3046					60	1	high	14.3	0	high
		49.4099	39.2397	61.0594	55.7234					8.86667	1	high	35	0	high
		48.3998	40.8076	56.7326	56.1576					77.8667	0	high	17.3	0	high
		49.5141	39.7557	58.4998	56.1408					5.16667	1	high	45	0	high
		47.5372	38.4984	51.486	59.6776					3	1	high	7.4	1	high
		43.8599	38.402	58.8244	60.3183					4.46667	1	high	na	na	high
		46.54	39.533	58.6949	58.6244					87.8667	0	high	na	na	high
		40.5885	41.2281	55.1839	58.9867					10	1	high	81.4	0	high
		46.8238	41.1276	58.3876	59.8268					87.4	0	high	14.5	0	high
		41.5272	39.9366	52.7113	59.3519					12.5667	1	high	na	na	high
		38.4887	38.6218	47.4391	61.3868					89.9	0	high	0.7	0	high
		36.2081	43.2902	61.729	58.0501					10.4333	1	high	na	na	high
		46.1882	39.7603	59.9484	54.9381					3.3	1	high	na	na	high
		45.3484	41.1065	57.3099	58.9691					3.53333	1	high	na	na	high
		46.3951	37.1094	57.8087	58.7232					15.4	1	high	13.8	0	high
		46.4098	39.4767	55.0581	57.9839					78.4	0	high	57.7	0	high
		48.8676	35.1694	57.1041	56.6676					14.3333	0	high	na	na	high
		44.9169	38.8222	52.1018	57.2669					91.3667	0	high	37.2	0	high
		40.7541	41.33	51.3854	54.3346					na	na	high	na	na	high
		35.5715	42.5831	49.6172	59.8001					82.0667	0	high	56.5	1	high
		39.5451	39.6907	41.8711	58.0819					14.3	1	high	18.7	0	high
		45.8278	34.3158	48.9136	60.1385					71.2	0	high	12.2	1	high
		42.8494	39.2067	58.8449	57.6185					28.7	0	high	8.2	1	high
		30.7309	39.0803	50.0527	58.2925					87.3667	0	high	3.2	1	high
		39.4939	37.9836	53.9441	59.7876					82.7667	0	high	21.8	0	high
		41.9256	37.1685	51.3915	58.1716					3.83333	1	high	na	na	high
		27.6967	35.0383	56.1179	64.1274					2.2	1	high	na	na	high
		34.1716	34.4071	65.8856	56.0022					9.53333	1	high	18.6	1	high
		43.7671	37.0246	62.9682	56.221					2.3	1	high	10.1	0	high
		39.2902	36.0296	56.3627	55.9065					7.33333	0	high	13.2	0	high
		35.414	38.228	56.6955	56.0995					83.5	0	high	19.4	1	high
		32.8703	34.7973	66.2372	56.1567					81.6667	0	high	90.9	0	high
		39.2071	36.9413	46.5184	61.8111					16.2667	0	high	13.2	0	high
		38.7212	34.9519	50.6087	55.8747					79.1	0	high	6.1	0	high
				58.9374	57.3718								52.1	0	high
				54.6646	54.1497								77.5	0	high
				62.5868	57.6185								1.9	1	high
				46.3448	61.7883								na	na	high
				58.992	56.5689								na	na	high
				61.0211	56.4004								5.7	0	high
				45.7158	62.3311								na	na	high
				51.339	59.8736								na	na	high
				56.8043	59.1366								na	na	high
				60.7378	58.2034								9.7	0	high
				49.5514	57.3536								30	1	high
				59.2448	57.4768								14.2	0	high
				51.4133	61.4719								na	na	high
				47.1381	57.5251								20	1	high
				55.3088	59.0913								53.9	0	high
				61.7221	55.1289								11.5	0	high
				62.0244	57.3694								na	na	high
				55.4307	58.539								14	1	high
				54.5316	58.0602								21.4	1	high
				55.369	57.9121								13	0	high
				57.9826	58.4052								19.6	0	high
				55.6459	57.7614								49.7	1	high
				36.3684	59.664								na	na	high
				63.6198	55.9257								25.3	0	high
				60.9786	57.338								9.9	1	high
				55.9385	53.8775								0.3	0	high
				27.1898	54.9399								11.2	0	high
				58.8739	56.2623								na	na	high
				58.1399	55.3806								13.5	0	high
				61.5302	57.0292								16.1	0	high
				58.1938	59.6522								3.6	1	high
				58.6095	59.5419								10.7	0	high
				47.2955	57.7057								na	na	high
				60.4628	57.3725								na	na	high
				53.0568	56.7749								na	na	high
				47.2073	59.153								na	na	high
				55.3349	57.439								13.6	0	high
				57.5889	56.7652								45.7	1	high
				56.284	56.7649								na	na	high
				50.6655	59.1929								25.4	0	high
				43.6165	59.4934								na	na	high
				45.361	57.7601								3.4	1	high
				60.3633	57.543								29.9	0	high
				29.138	56.5788								0.7	0	high
				54.3778	58.6385								0.3	1	high
				65.9663	57.5612								27.6	1	high
				41.7598	58.6711								na	na	high
				61.3294	58.3456								na	na	high
				59.6331	55.9385								15.1	1	high
				31.7665	58.5965								36.2	0	high
				57.4034	57.4674								na	na	high
				50.285	59.1467								0.8	0	high
				50.8478	58.814								22.4	0	high
				56.3039	55.2899								na	na	high
				59.2744	59.173								4.3	1	high
				48.0679	58.67								24.8	0	high
				58.0401	58.9769								33.5	1	high
				60.1827	56.55								38.3	1	high
				62.876	57.0184								na	na	high
				62.0782	56.8859								24.1	0	high
				64.9678	56.3659								13.6	0	high
				56.3139	60.7559								15.1	0	high
				60.9763	58.3322								13.6	0	high
				62.9452	58.0972								5.7	1	high
				60.3439	57.698								12.1	0	high
				55.5015	58.0792								12.4	1	high
				53.1861	63.1903								59.3	0	high
				40.0535	57.027								na	na	high
				61.2622	55.4469								18.8	0	high
				57.8767	56.0472								na	na	high
				59.7474	57.5138								na	na	high
				52.1116	58.2888								41.4	0	high
				57.4714	56.7623								na	na	high
				65.6645	54.5016								na	na	high
				58.8112	55.7195								na	na	high
				59.8594	56.198								na	na	high
				64.7908	56.473								na	na	high
				57.5947	59.773								1	0	high
				55.2868	55.7375								na	na	high
				55.711	57.1948								23.3	0	high
				58.2231	58.681								na	na	high
				59.957	54.3494								na	na	high
				62.5421	58.4386								31	1	high
				45.0234	62.2239								23	0	high
				62.1614	55.1265								12.1	0	high
				49.3107	60.2157								na	na	high
				59.1242	56.8398								na	na	high
				56.8551	58.2616								108.6	1	high
				57.7627	53.5525								na	na	high
				30.2693	61.3101								na	na	high
				51.7633	56.2824								13.8	1	high
				62.5329	58.4403								na	na	high
				59.0906	54.4306								na	na	high
				58.6672	58.8399								11	0	high
				60.0176	57.0294								na	na	high
				60.8337	58.7868								na	na	high
				63.4451	54.8659								20.1	0	high
				60.5959	55.2952								11.9	0	high
				47.3959	65.3211								82.9	1	high
				61.7604	56.6527								na	na	high
				65.9529	56.8543								51.8	0	high
				56.8093	58.1074								14.8	0	high
				65.5836	54.613								na	na	high
				52.5599	62.0758								44.8	0	high
				57.3981	56.7142								18.5	0	high
				52.8499	57.4211								17.8	0	high
				66.8001	57.0203								5.1	1	high
				60.4883	56.7839								na	na	high
				56.7911	56.5676								na	na	high
				60.769	56.4463								28.3	0	high
				62.9649	56.3819								3.4	1	high
				61.0976	56.807								na	na	high
				58.5847	57.044								na	na	high
				50.1471	61.105								13.6	0	high
				57.1112	54.8289								37.8	1	high
				62.4557	55.0443								na	na	high
				55.3381	57.4572								2.9	1	high
				59.1638	58.0679								33.6	0	high
				59.9347	61.3002								28.3	0	high

## Sheet: Fig. 3b
serum_MTA	tumor_MTA	Non-Tumor_MTA
16.753	25.7923	23.8872
16.8603	25.231	23.5759
17.0376	23.2968	23.1474
17.0808	23.2575	22.1942
17.1663	15.2962	20.6484
17.3762	20.2213	19.3244
17.3774	25.5654	27.2304
17.4452	23.4233	21.8688
17.4834	25.4865	22.9982
17.4956	25.2017	24.3798
17.4975	25.4984	23.1261
17.5156	24.2293	21.1138
17.9098	24.9882	23.1188
17.9791	25.196	22.9769
17.9818	22.3811	20.5653
17.9916	24.8718	22.8989
18.0753	24.338	20.3965
18.082	23.0558	23.0905
18.0951	25.1747	21.2869
18.1288	23.7156	21.9843
18.1405	23.8186	23.3265
18.1858	24.5185	24.0268
18.236	22.9713	23.0905
18.2667	23.2341	18.7327
18.4537	19.9024	18.6949
18.5213	25.2112	22.123
18.5249	23.9243	23.5504
18.5589	23.9586	21.7777
18.5921	25.5454	22.2223
18.6475	24.8185	25.1569
18.78	24.4145	24.2338
18.7863	24.6753	21.1747
18.81	24.9296	23.17
18.8952	23.9191	24.3425
19.0069	24.2983	22.8549
19.0879	24.9376	22.7776
19.1528	24.5566	24.4679
19.2689	24.7025	19.7524
19.3616	25.6719	24.6725
19.3648	25.5696	20.0154
19.5272	24.7854	22.5354
19.7379	25.4355	23.5956
19.7987	23.9733	23.1299
19.8462	26.161	22.9667
20.0073	23.9579	24.7617
20.1018	24.3171	23.9365
20.1247	25.3795	22.4288
20.2344	23.8637	19.1668
20.2985	25.4465	24.9332
20.3032	26.102	23.1289
20.3428	25.2193	22.2683
20.3857	26.0388	21.7053

[truncated: 27 more sheets: Fig. 3c, Fig. 3d, Fig. 4a, Fig. 4b, Fig. 4c, Fig. 4d, Fig. 4e, Fig. 4f, Fig. 4g, Fig. 5a, Fig. 5b, Fig. 5c, Fig. 5d, Fig. 5e, Fig. 6b-d, Fig. 6h, Supp Fig 1a, Supp. Fig 1b, Supp. Fig 2c-d, Supp. Fig 2e …]
